# Supplementary material for: Human theca arises from ovarian stroma and is comprised of three discrete subtypes
Source: Commun Biol. 2023 Jan 4;6:7. doi: 10.1038/s42003-022-04384-8 (PMC9812973; doi:10.1038/s42003-022-04384-8)
Supplement: Supplementary file 4 — Supplementary Data 1 [file 42003_2022_4384_MOESM4_ESM.xlsx]

## Sheet: AllCells
	p_val	avg_log2FC	pct.1	pct.2	p_val_adj	cluster	gene
HIST1H1C	2.90102e-219	1.09869	0.282	0.693	5.80203e-216	0	HIST1H1C
TNNI3	1.15889e-141	1.09458	0.301	0.659	2.31778e-138	0	TNNI3
GSTA1	1.28043e-131	1.03979	0.6	0.769	2.56086e-128	0	GSTA1
HIST1H1A	6.05322e-240	0.821761	0.181	0.544	1.21064e-236	0	HIST1H1A
S100A13	2.48964e-104	0.79058	0.641	0.886	4.97928e-101	0	S100A13
RBP1	0	0.785412	0.864	0.96	0	0	RBP1
HIST1H4C	4.31217e-15	0.761405	0.423	0.75	8.62434e-12	0	HIST1H4C
INSL3	0	0.756455	0.843	0.844	0	0	INSL3
UBE2S	1.23078e-142	0.750293	0.246	0.635	2.46155e-139	0	UBE2S
HMGB1	1.13708e-237	0.697567	0.775	0.959	2.27416e-234	0	HMGB1
TOP2A	0	0.671931	0.21	0.618	0	0	TOP2A
PTTG1	9.3747e-202	0.662808	0.18	0.553	1.87494e-198	0	PTTG1
TUBA1B	6.13354e-61	0.66103	0.65	0.888	1.22671e-57	0	TUBA1B
HIST1H1B	0	0.651141	0.13	0.553	0	0	HIST1H1B
HMGB2	3.80825e-109	0.647663	0.272	0.628	7.6165e-106	0	HMGB2
HIST1H1D	0	0.645146	0.112	0.551	0	0	HIST1H1D
PCLAF	1.31236e-199	0.633151	0.164	0.542	2.62472e-196	0	PCLAF
HIST1H1E	0	0.625638	0.136	0.631	0	0	HIST1H1E
CDKN3	2.59367e-204	0.617305	0.116	0.48	5.18734e-201	0	CDKN3
HSD17B1	1.12253e-216	0.592341	0.258	0.648	2.24507e-213	0	HSD17B1
NQO1	0	0.583685	0.216	0.685	0	0	NQO1
RANBP1	1.323e-258	0.579235	0.267	0.731	2.646e-255	0	RANBP1
STMN1	6.86481e-32	0.577556	0.419	0.788	1.37296e-28	0	STMN1
KPNA2	2.50566e-241	0.577012	0.14	0.535	5.01133e-238	0	KPNA2
HIST1H3B	0	0.571877	0.084	0.523	0	0	HIST1H3B
UBE2C	3.00675e-73	0.559326	0.107	0.414	6.01351e-70	0	UBE2C
HMGN2	3.75563e-07	0.558989	0.488	0.842	0.000751125	0	HMGN2
BIRC5	2.76499e-266	0.555487	0.138	0.527	5.52998e-263	0	BIRC5
TPX2	0	0.545766	0.146	0.585	0	0	TPX2
JPT1	0	0.52653	0.223	0.7	0	0	JPT1
CKS1B	1.50068e-101	0.519256	0.109	0.452	3.00136e-98	0	CKS1B
H19	3.16705e-238	0.511929	0.246	0.665	6.3341e-235	0	H19
RRM2	1.27183e-225	0.511771	0.091	0.456	2.54366e-222	0	RRM2
MPC2	3.56418e-292	0.511224	0.251	0.715	7.12835e-289	0	MPC2
CDC20	1.29742e-199	0.509388	0.098	0.457	2.59485e-196	0	CDC20
CCNB1	3.83926e-241	0.499781	0.129	0.506	7.67851e-238	0	CCNB1
CKS2	1.865e-106	0.498224	0.124	0.468	3.73001e-103	0	CKS2
CENPW	8.28598e-279	0.495529	0.107	0.51	1.6572e-275	0	CENPW
TYMS	5.53838e-204	0.493275	0.143	0.52	1.10768e-200	0	TYMS
HIST2H2AC	0	0.474946	0.095	0.573	0	0	HIST2H2AC
DUT	0	0.474462	0.207	0.669	0	0	DUT
NUSAP1	0	0.469105	0.151	0.574	0	0	NUSAP1
TMSB10	0	0.454456	0.973	0.996	0	0	TMSB10
HMMR	0	0.446422	0.087	0.504	0	0	HMMR
SMC4	0	0.444806	0.157	0.609	0	0	SMC4
AURKA	0	0.441643	0.074	0.467	0	0	AURKA
ACTG2	8.14235e-139	0.438296	0.18	0.526	1.62847e-135	0	ACTG2
HIST1H3D	0	0.437934	0.066	0.495	0	0	HIST1H3D
HMGB3	0	0.425943	0.11	0.55	0	0	HMGB3
TMPO	0	0.415482	0.164	0.671	0	0	TMPO
CDK1	4.44518e-246	0.407631	0.081	0.45	8.89035e-243	0	CDK1
HSPE1	0	0.403418	0.243	0.739	0	0	HSPE1
NDC80	2.18703e-149	0.403156	0.072	0.411	4.37405e-146	0	NDC80
CKAP2	0	0.402584	0.133	0.635	0	0	CKAP2
PRC1	0	0.398465	0.11	0.548	0	0	PRC1
TK1	2.40587e-223	0.397188	0.108	0.487	4.81174e-220	0	TK1
CYP17A1	1.38406e-188	0.389562	0.21	0.549	2.76812e-185	0	CYP17A1
UBE2T	7.17391e-295	0.385221	0.077	0.467	1.43478e-291	0	UBE2T
KIF11	0	0.383294	0.07	0.466	0	0	KIF11
DSP	0	0.383181	0.128	0.609	0	0	DSP
NME1	0	0.382615	0.216	0.734	0	0	NME1
CENPF	0	0.381668	0.202	0.63	0	0	CENPF
APOA1	1.73639e-225	0.381517	0.244	0.639	3.47277e-222	0	APOA1
CENPM	0	0.375124	0.078	0.493	0	0	CENPM
RRM1	5.81358e-159	0.374325	0.081	0.44	1.16272e-155	0	RRM1
ANP32E	0	0.373297	0.128	0.624	0	0	ANP32E
CCDC34	1.04253e-256	0.367457	0.077	0.469	2.08506e-253	0	CCDC34
IFI27	1.45514e-46	0.362911	0.698	0.891	2.91027e-43	0	IFI27
MAD2L1	1.42515e-271	0.362505	0.082	0.47	2.8503e-268	0	MAD2L1
CKB	8.73674e-122	0.357154	0.1	0.453	1.74735e-118	0	CKB
S100A6	5.16297e-118	0.352883	0.755	0.93	1.03259e-114	0	S100A6
PCNA	4.75238e-121	0.345897	0.087	0.438	9.50476e-118	0	PCNA
FABP5	0	0.337636	0.159	0.633	0	0	FABP5
TUBB	8.41981e-52	0.337107	0.453	0.86	1.68396e-48	0	TUBB
CENPX	3.11479e-268	0.332601	0.119	0.537	6.22957e-265	0	CENPX
APOC1	6.55365e-173	0.330921	0.178	0.571	1.31073e-169	0	APOC1
PTRH1	0	0.330212	0.095	0.512	0	0	PTRH1
DLGAP5	0	0.327715	0.084	0.53	0	0	DLGAP5
SPDL1	2.92729e-262	0.324849	0.065	0.45	5.85459e-259	0	SPDL1
PBK	0	0.321992	0.077	0.488	0	0	PBK
ACAT2	3.73312e-283	0.32142	0.074	0.482	7.46623e-280	0	ACAT2
CEP55	0	0.319146	0.067	0.474	0	0	CEP55
ECT2	1.10146e-259	0.318392	0.063	0.446	2.20292e-256	0	ECT2
HIST1H2AH	0	0.314642	0.049	0.455	0	0	HIST1H2AH
DEK	0	0.314164	0.269	0.804	0	0	DEK
PRKAR2B	0	0.312598	0.188	0.709	0	0	PRKAR2B
CCND2	0	0.311325	0.121	0.586	0	0	CCND2
PLK1	1.05646e-249	0.310964	0.06	0.428	2.11293e-246	0	PLK1
DNAJC9	0	0.306902	0.075	0.488	0	0	DNAJC9
TMEM106C	2.28845e-146	0.303813	0.083	0.451	4.57689e-143	0	TMEM106C
NCAPG	0	0.298477	0.062	0.45	0	0	NCAPG
CTNNAL1	0	0.296036	0.155	0.677	0	0	CTNNAL1
MCM7	1.31465e-111	0.294622	0.083	0.432	2.62931e-108	0	MCM7
CCNB2	1.73125e-232	0.294174	0.073	0.445	3.4625e-229	0	CCNB2
CENPU	2.23888e-201	0.293878	0.068	0.431	4.47775e-198	0	CENPU
MKI67	0	0.293679	0.164	0.603	0	0	MKI67
CCNA2	0	0.293638	0.061	0.461	0	0	CCNA2
CALM1	3.31206e-71	0.291784	0.451	0.879	6.62412e-68	0	CALM1
LGALS1	1.04908e-72	0.289897	0.818	0.957	2.09816e-69	0	LGALS1
GMNN	1.58147e-207	0.289847	0.069	0.453	3.16293e-204	0	GMNN
ARL6IP1	0	0.289665	0.202	0.712	0	0	ARL6IP1
CYB5A	4.61402e-291	0.289438	0.148	0.584	9.22803e-288	0	CYB5A
BEX1	0	0.289126	0.055	0.48	0	0	BEX1
HIST1H2AL	0	0.287704	0.041	0.435	0	0	HIST1H2AL
AAMDC	0	0.287178	0.113	0.56	0	0	AAMDC
DTYMK	0	0.283445	0.108	0.559	0	0	DTYMK
TUBB4B	0	0.282326	0.235	0.724	0	0	TUBB4B
H2AFX	1.52651e-233	0.280264	0.099	0.494	3.05301e-230	0	H2AFX
TUBA1C	0	0.279871	0.169	0.638	0	0	TUBA1C
SPC25	1.40904e-220	0.278758	0.055	0.406	2.81808e-217	0	SPC25
CLSPN	0	0.278343	0.066	0.481	0	0	CLSPN
PGRMC1	0	0.278251	0.193	0.686	0	0	PGRMC1
DEPDC1	0	0.27686	0.063	0.457	0	0	DEPDC1
BUB1	0	0.275099	0.071	0.511	0	0	BUB1
HSD3B2	0	0.275007	0.061	0.445	0	0	HSD3B2
LPL	0	0.274696	0.104	0.557	0	0	LPL
STAR	6.33291e-70	0.271904	0.396	0.745	1.26658e-66	0	STAR
ESCO2	0	0.270457	0.055	0.456	0	0	ESCO2
PIMREG	1.27158e-106	0.269942	0.058	0.385	2.54316e-103	0	PIMREG
RANGAP1	0	0.26892	0.083	0.532	0	0	RANGAP1
LINC01914	1.51672e-296	0.268621	0.068	0.471	3.03344e-293	0	LINC01914
AK1	0	0.267421	0.119	0.595	0	0	AK1
CD99	1.0189e-263	0.264544	0.337	0.835	2.03779e-260	0	CD99
CYP11A1	0	0.264144	0.117	0.545	0	0	CYP11A1
PPIF	7.92888e-199	0.259737	0.088	0.482	1.58578e-195	0	PPIF
ISG15	5.00645e-303	0.259621	0.277	0.753	1.00129e-299	0	ISG15
DHFR	2.70698e-292	0.259441	0.073	0.479	5.41396e-289	0	DHFR
MCM4	0	0.259394	0.078	0.486	0	0	MCM4
FDPS	0	0.259109	0.147	0.655	0	0	FDPS
CDCA8	1.2872e-211	0.256188	0.046	0.393	2.5744e-208	0	CDCA8
CDCA3	1.1258e-69	0.255673	0.049	0.351	2.2516e-66	0	CDCA3
SERPINE2	2.69093e-227	0.250348	0.285	0.701	5.38185e-224	0	SERPINE2
MT3	3.51713e-125	0.250256	0.047	0.352	7.03426e-122	0	MT3
HELLS	0	0.250043	0.081	0.506	0	0	HELLS
TENT5A	2.87353e-36	-0.251226	0.017	0.333	5.74705e-33	0	TENT5A
TFPI	4.14917e-160	-0.256289	0.028	0.391	8.29834e-157	0	TFPI
DUSP6	1.19032e-26	-0.257774	0.029	0.355	2.38065e-23	0	DUSP6
TNXB	3.27082e-102	-0.26077	0.026	0.384	6.54164e-99	0	TNXB
TAGLN	1.16663e-199	-0.261229	0.322	0.721	2.33326e-196	0	TAGLN
MMP23B	0	-0.262117	0.055	0.49	0	0	MMP23B
CPE	1.02984e-106	-0.26274	0.024	0.387	2.05967e-103	0	CPE
CMYA5	0	-0.262764	0.02	0.465	0	0	CMYA5
CAVIN1	0	-0.264849	0.136	0.702	0	0	CAVIN1
NR2F1	0	-0.265534	0.05	0.53	0	0	NR2F1
ADAMTS16	0	-0.266086	0.033	0.471	0	0	ADAMTS16
COL14A1	8.33082e-188	-0.267388	0.015	0.378	1.66616e-184	0	COL14A1
CARMN	1.04486e-80	-0.268062	0.026	0.356	2.08971e-77	0	CARMN
MYC	3.71269e-269	-0.269326	0.038	0.48	7.42538e-266	0	MYC
ITGA5	1.23094e-58	-0.269755	0.019	0.361	2.46188e-55	0	ITGA5
CRIP2	1.40139e-272	-0.270331	0.042	0.454	2.80277e-269	0	CRIP2
VASN	4.72518e-108	-0.27065	0.015	0.37	9.45037e-105	0	VASN
LHFPL6	0	-0.27107	0.045	0.557	0	0	LHFPL6
PLAGL1	1.93221e-203	-0.273518	0.03	0.438	3.86442e-200	0	PLAGL1
S100A4	8.76806e-167	-0.278223	0.053	0.405	1.75361e-163	0	S100A4
BCAM	0	-0.281761	0.026	0.478	0	0	BCAM
ID2	2.97506e-228	-0.282732	0.045	0.455	5.95012e-225	0	ID2
LMNA	0	-0.283366	0.265	0.84	0	0	LMNA
CD74	4.99574e-105	-0.283445	0.039	0.392	9.99149e-102	0	CD74
HLA-DRB1	3.53145e-07	-0.284557	0.019	0.264	0.00070629	0	HLA-DRB1
PMEPA1	0	-0.286286	0.038	0.504	0	0	PMEPA1
EREG	2.05926e-239	-0.286386	0.014	0.286	4.11852e-236	0	EREG
ID4	3.1549e-302	-0.287021	0.04	0.453	6.3098e-299	0	ID4
SLC20A1	5.30353e-205	-0.288351	0.024	0.425	1.06071e-201	0	SLC20A1
THBS2	6.89339e-46	-0.289199	0.017	0.339	1.37868e-42	0	THBS2
RGS5	0	-0.289304	0.072	0.463	0	0	RGS5
ADAMTS1	6.26477e-306	-0.289968	0.047	0.476	1.25295e-302	0	ADAMTS1
PLAUR	9.9062e-38	-0.291809	0.012	0.337	1.98124e-34	0	PLAUR
VWA1	9.00363e-44	-0.294762	0.029	0.349	1.80073e-40	0	VWA1
INSR	0	-0.294936	0.05	0.553	0	0	INSR
CXCL12	2.61175e-184	-0.296023	0.031	0.42	5.22351e-181	0	CXCL12
ADM	0	-0.29784	0.065	0.556	0	0	ADM
TSC22D1	0	-0.299251	0.084	0.634	0	0	TSC22D1
ARHGAP29	3.52483e-146	-0.301656	0.03	0.401	7.04966e-143	0	ARHGAP29
SLCO3A1	0	-0.302851	0.046	0.543	0	0	SLCO3A1
UGCG	5.69983e-202	-0.304805	0.018	0.422	1.13997e-198	0	UGCG
SFRP1	0	-0.304848	0.078	0.575	0	0	SFRP1
PCOLCE	0	-0.30567	0.041	0.481	0	0	PCOLCE
HLA-DRA	1.47412e-20	-0.307125	0.028	0.285	2.94823e-17	0	HLA-DRA
COL16A1	1.61084e-154	-0.310561	0.023	0.394	3.22169e-151	0	COL16A1
TYROBP	0	-0.312614	0.027	0.35	0	0	TYROBP
CFD	3.6817e-81	-0.31322	0.031	0.348	7.3634e-78	0	CFD
ZNF503	3.39828e-100	-0.314805	0.023	0.385	6.79657e-97	0	ZNF503
DCN	0	-0.315138	0.248	0.771	0	0	DCN
PTGIS	1.02527e-193	-0.316105	0.037	0.447	2.05054e-190	0	PTGIS
SPRY1	0	-0.317112	0.042	0.479	0	0	SPRY1
COL12A1	5.33201e-187	-0.31756	0.03	0.42	1.0664e-183	0	COL12A1
LYZ	0	-0.318719	0.02	0.366	0	0	LYZ
GPRC5A	5.99851e-06	-0.324607	0.006	0.286	0.011997	0	GPRC5A
LUM	0	-0.325595	0.101	0.544	0	0	LUM
UTRN	0	-0.326767	0.037	0.526	0	0	UTRN
RDH10	1.99757e-27	-0.32883	0.021	0.34	3.99515e-24	0	RDH10
PEG3	0	-0.333542	0.218	0.765	0	0	PEG3
EFEMP1	1.95767e-23	-0.334603	0.021	0.333	3.91535e-20	0	EFEMP1
TNFAIP3	1.177e-129	-0.335519	0.032	0.409	2.354e-126	0	TNFAIP3
COL15A1	0	-0.335721	0.11	0.68	0	0	COL15A1
SPARC	1.65884e-242	-0.335782	0.465	0.897	3.31767e-239	0	SPARC
ADIRF	1.88789e-241	-0.338188	0.055	0.454	3.77577e-238	0	ADIRF
TCF21	0	-0.338768	0.1	0.564	0	0	TCF21
ENC1	0	-0.34066	0.165	0.695	0	0	ENC1
GPX3	2.60931e-133	-0.342249	0.032	0.405	5.21861e-130	0	GPX3
ETS2	0	-0.342816	0.027	0.49	0	0	ETS2
CCL2	1.30906e-14	-0.345784	0.025	0.307	2.61812e-11	0	CCL2
HAS1	0	-0.347301	0.013	0.338	0	0	HAS1
MGP	2.38169e-290	-0.349239	0.163	0.597	4.76339e-287	0	MGP
MT1M	7.83509e-193	-0.350877	0.028	0.398	1.56702e-189	0	MT1M
MCAM	0	-0.351607	0.04	0.467	0	0	MCAM
IRF1	2.26279e-288	-0.354035	0.034	0.455	4.52559e-285	0	IRF1
COLEC11	0	-0.355477	0.126	0.659	0	0	COLEC11
PCSK7	2.18706e-171	-0.355505	0.023	0.423	4.37412e-168	0	PCSK7
RAMP1	0	-0.358949	0.029	0.46	0	0	RAMP1
PLTP	0	-0.360221	0.041	0.504	0	0	PLTP
PALLD	0	-0.360266	0.091	0.63	0	0	PALLD
CXCL8	4.54906e-222	-0.360971	0.016	0.349	9.09811e-219	0	CXCL8
KLF2	1.60075e-189	-0.366077	0.049	0.451	3.2015e-186	0	KLF2
SRGAP1	3.2168e-198	-0.368664	0.025	0.426	6.4336e-195	0	SRGAP1
ZFP36L2	0	-0.369214	0.163	0.762	0	0	ZFP36L2
LGALS3	0	-0.369861	0.053	0.496	0	0	LGALS3
TNFRSF12A	0	-0.379194	0.034	0.464	0	0	TNFRSF12A
NFKBIZ	5.28124e-36	-0.38006	0.015	0.347	1.05625e-32	0	NFKBIZ
BTNL9	0	-0.382888	0.031	0.49	0	0	BTNL9
MEG8	0	-0.383231	0.057	0.587	0	0	MEG8
THY1	0	-0.386768	0.136	0.68	0	0	THY1
EZR	0	-0.389073	0.13	0.747	0	0	EZR
GFPT2	1.42567e-47	-0.390629	0.015	0.338	2.85134e-44	0	GFPT2
IGFBP6	8.10125e-165	-0.397679	0.026	0.396	1.62025e-161	0	IGFBP6
SERPINF1	0	-0.398162	0.052	0.526	0	0	SERPINF1
LMCD1	3.53034e-241	-0.402772	0.043	0.454	7.06067e-238	0	LMCD1
CCN2	0	-0.405161	0.074	0.527	0	0	CCN2
SLC25A37	0	-0.405351	0.048	0.557	0	0	SLC25A37
SRGN	1.85722e-276	-0.407748	0.03	0.41	3.71445e-273	0	SRGN
ENG	0	-0.408611	0.08	0.625	0	0	ENG
KRT19	0	-0.412207	0.167	0.648	0	0	KRT19
IFI6	0	-0.414288	0.128	0.724	0	0	IFI6
IGFBP2	3.83698e-284	-0.416939	0.524	0.914	7.67396e-281	0	IGFBP2
ADAMTS9	0	-0.42265	0.026	0.457	0	0	ADAMTS9
UACA	0	-0.425372	0.083	0.709	0	0	UACA
CCDC80	0	-0.430179	0.065	0.562	0	0	CCDC80
IGFBP7	5.40435e-267	-0.430458	0.42	0.888	1.08087e-263	0	IGFBP7
C7	0	-0.431556	0.158	0.702	0	0	C7
PDGFRB	0	-0.43383	0.056	0.503	0	0	PDGFRB
CXCL2	1.93182e-170	-0.436486	0.01	0.331	3.86363e-167	0	CXCL2
NID2	0	-0.436835	0.076	0.633	0	0	NID2
CEBPB	0	-0.44197	0.048	0.52	0	0	CEBPB
S100A8	0	-0.442173	0.037	0.403	0	0	S100A8
SOX4	0	-0.443869	0.184	0.779	0	0	SOX4
BGN	0	-0.444201	0.166	0.705	0	0	BGN
HSPA1A	8.42381e-83	-0.446806	0.026	0.387	1.68476e-79	0	HSPA1A
C11orf96	0	-0.449213	0.223	0.726	0	0	C11orf96
GSN	0	-0.449221	0.064	0.593	0	0	GSN
CRISPLD2	0	-0.450648	0.034	0.507	0	0	CRISPLD2
KRT7	0	-0.451632	0.022	0.381	0	0	KRT7
ZFP36L1	0	-0.452455	0.092	0.664	0	0	ZFP36L1
MFGE8	0	-0.452955	0.042	0.594	0	0	MFGE8
COL8A1	5.89657e-253	-0.453853	0.016	0.383	1.17931e-249	0	COL8A1
HTRA1	0	-0.459166	0.17	0.692	0	0	HTRA1
RHOB	0	-0.46036	0.074	0.616	0	0	RHOB
AREG	0	-0.465563	0.021	0.395	0	0	AREG
SERPINE1	5.77856e-115	-0.465646	0.027	0.378	1.15571e-111	0	SERPINE1
COL5A2	0	-0.467737	0.056	0.585	0	0	COL5A2
MYADM	0	-0.470896	0.031	0.48	0	0	MYADM
LDLR	0	-0.474226	0.053	0.601	0	0	LDLR
OGN	2.77266e-259	-0.47482	0.077	0.484	5.54533e-256	0	OGN
DES	8.68679e-215	-0.485121	0.025	0.414	1.73736e-211	0	DES
HLA-C	0	-0.487821	0.227	0.866	0	0	HLA-C
MT1X	0	-0.488173	0.1	0.551	0	0	MT1X
EMP1	0	-0.489931	0.039	0.5	0	0	EMP1
ARID5B	0	-0.493429	0.052	0.627	0	0	ARID5B
TSHZ2	0	-0.493882	0.108	0.738	0	0	TSHZ2
PLIN2	0	-0.499332	0.051	0.542	0	0	PLIN2
NR4A1	0	-0.499394	0.036	0.505	0	0	NR4A1
CAV1	0	-0.499395	0.064	0.522	0	0	CAV1
VWF	2.52962e-45	-0.501561	0.056	0.355	5.05924e-42	0	VWF
UPK3B	0	-0.50937	0.025	0.416	0	0	UPK3B
SERPINB2	0	-0.5133	0.025	0.481	0	0	SERPINB2
CCN1	0	-0.515065	0.055	0.549	0	0	CCN1
HPR	7.92283e-268	-0.516184	0.033	0.434	1.58457e-264	0	HPR
SPON2	0	-0.528937	0.132	0.621	0	0	SPON2
PTX3	9.0543e-226	-0.530939	0.014	0.336	1.81086e-222	0	PTX3
SMOC2	0	-0.533668	0.067	0.576	0	0	SMOC2
LGALS3BP	0	-0.53781	0.111	0.76	0	0	LGALS3BP
FBLN1	7.56963e-229	-0.540235	0.052	0.481	1.51393e-225	0	FBLN1
NBL1	0	-0.550224	0.068	0.617	0	0	NBL1
PLAT	0	-0.55045	0.058	0.544	0	0	PLAT
CALD1	0	-0.550587	0.516	0.941	0	0	CALD1
COL5A1	0	-0.556418	0.065	0.617	0	0	COL5A1
SLC2A3	0	-0.575557	0.04	0.533	0	0	SLC2A3
TIMP3	5.46058e-165	-0.577136	0.053	0.433	1.09212e-161	0	TIMP3
CLU	3.42426e-177	-0.581466	0.042	0.451	6.84852e-174	0	CLU
ACSM3	0	-0.583742	0.089	0.688	0	0	ACSM3
CST3	0	-0.591589	0.283	0.874	0	0	CST3
SOCS3	4.64709e-297	-0.593886	0.041	0.477	9.29419e-294	0	SOCS3
NRP2	0	-0.594024	0.064	0.694	0	0	NRP2
HLA-E	0	-0.597019	0.079	0.71	0	0	HLA-E
COL3A1	0	-0.597728	0.407	0.858	0	0	COL3A1
TXNIP	0	-0.604332	0.164	0.783	0	0	TXNIP
ANXA1	0	-0.610655	0.068	0.519	0	0	ANXA1
TM4SF1	0	-0.620959	0.082	0.576	0	0	TM4SF1
ANGPTL4	0	-0.63106	0.087	0.702	0	0	ANGPTL4
IL1R1	0	-0.631371	0.036	0.477	0	0	IL1R1
IGFBP4	0	-0.639914	0.134	0.743	0	0	IGFBP4
PLA2G2A	0	-0.640473	0.029	0.418	0	0	PLA2G2A
SGK1	0	-0.647366	0.112	0.721	0	0	SGK1
MIR503HG	0	-0.649302	0.037	0.524	0	0	MIR503HG
IER2	0	-0.658462	0.125	0.695	0	0	IER2
ALDH1A3	0	-0.659377	0.035	0.506	0	0	ALDH1A3
MMP2	0	-0.659937	0.057	0.601	0	0	MMP2
AKAP12	0	-0.675394	0.067	0.619	0	0	AKAP12
GADD45B	0	-0.67815	0.095	0.647	0	0	GADD45B
HLA-B	0	-0.680432	0.182	0.832	0	0	HLA-B
DUSP1	0	-0.682496	0.15	0.686	0	0	DUSP1
SPARCL1	0	-0.715666	0.208	0.725	0	0	SPARCL1
FN1	0	-0.71867	0.194	0.758	0	0	FN1
AHNAK	0	-0.730951	0.04	0.53	0	0	AHNAK
IGFBP5	0	-0.737895	0.047	0.48	0	0	IGFBP5
ZFP36	0	-0.747713	0.034	0.542	0	0	ZFP36
FOS	0	-0.777535	0.229	0.84	0	0	FOS
MT1E	0	-0.781375	0.076	0.524	0	0	MT1E
NAMPT	0	-0.789902	0.061	0.552	0	0	NAMPT
PRG4	0	-0.791519	0.029	0.541	0	0	PRG4
KLF6	0	-0.791978	0.116	0.739	0	0	KLF6
THBS1	0	-0.793319	0.091	0.689	0	0	THBS1
TIMP1	1.2645e-129	-0.815356	0.59	0.942	2.52899e-126	0	TIMP1
S100A9	0	-0.828648	0.052	0.499	0	0	S100A9
PTGDS	2.55822e-135	-0.834438	0.043	0.409	5.11644e-132	0	PTGDS
COL4A2	0	-0.849301	0.132	0.773	0	0	COL4A2
COL4A1	0	-0.849475	0.233	0.821	0	0	COL4A1
MT-ND1	0	-0.856957	0.634	0.977	0	0	MT-ND1
NNMT	0	-0.860754	0.078	0.561	0	0	NNMT
SLPI	0	-0.861338	0.043	0.543	0	0	SLPI
SERPING1	0	-0.868984	0.047	0.495	0	0	SERPING1
CEBPD	0	-0.902052	0.146	0.807	0	0	CEBPD
CCDC71L	0	-0.904983	0.048	0.48	0	0	CCDC71L
SOD2	0	-0.905514	0.082	0.538	0	0	SOD2
KRT8	0	-0.918074	0.06	0.519	0	0	KRT8
COL6A3	0	-0.927751	0.13	0.718	0	0	COL6A3
C3	0	-0.928057	0.053	0.526	0	0	C3
COL18A1	0	-0.954259	0.084	0.711	0	0	COL18A1
JUNB	0	-0.982275	0.114	0.756	0	0	JUNB
MT-ATP6	0	-0.98667	0.919	0.994	0	0	MT-ATP6
MT2A	2.40257e-199	-0.991019	0.427	0.865	4.80513e-196	0	MT2A
NFKBIA	0	-1.00392	0.06	0.636	0	0	NFKBIA
MT-ND4	0	-1.03162	0.74	0.983	0	0	MT-ND4
IER3	0	-1.05157	0.077	0.555	0	0	IER3
COL6A1	0	-1.06182	0.263	0.849	0	0	COL6A1
HP	0	-1.06434	0.041	0.514	0	0	HP
COL1A2	0	-1.09541	0.51	0.887	0	0	COL1A2
KRT18	0	-1.11739	0.113	0.608	0	0	KRT18
MT-CO3	0	-1.136	0.87	0.991	0	0	MT-CO3
COL6A2	0	-1.20538	0.167	0.836	0	0	COL6A2
JUN	0	-1.23202	0.222	0.889	0	0	JUN
MT-CO2	0	-1.23729	0.817	0.987	0	0	MT-CO2
SAT1	0	-1.31167	0.103	0.689	0	0	SAT1
COL1A1	0	-1.3349	0.581	0.89	0	0	COL1A1
MEG3	0	-1.36674	0.101	0.753	0	0	MEG3
RARRES1	0	-1.38947	0.068	0.603	0	0	RARRES1
MT-CYB	0	-1.41972	0.732	0.982	0	0	MT-CYB
MT-CO1	0	-1.42511	0.845	0.989	0	0	MT-CO1
KCNQ1OT1	0	-1.48096	0.055	0.782	0	0	KCNQ1OT1
MALAT1	0	-1.80848	0.985	0.999	0	0	MALAT1
NEAT1	0	-2.2422	0.135	0.895	0	0	NEAT1
COL1A2.1	0	1.26562	1	0.816	0	1	COL1A2
COL1A1.1	0	1.19477	1	0.829	0	1	COL1A1
SPON2.1	0	1.1004	0.949	0.505	0	1	SPON2
COL6A3.1	0	1.0957	0.99	0.595	0	1	COL6A3
TCF21.1	0	0.896539	0.923	0.448	0	1	TCF21
COL6A1.1	0	0.82001	0.999	0.742	0	1	COL6A1
ENC1.1	0	0.804171	0.964	0.581	0	1	ENC1
OGN.1	0	0.79884	0.871	0.374	0	1	OGN
COL3A1.1	0	0.764754	0.999	0.772	0	1	COL3A1
FN1.1	0	0.762658	0.986	0.644	0	1	FN1
COL5A1.1	0	0.753107	0.936	0.493	0	1	COL5A1
COLEC11.1	0	0.748725	0.96	0.541	0	1	COLEC11
LRRC17	0	0.746636	0.905	0.495	0	1	LRRC17
SFRP4	0	0.728278	0.773	0.396	0	1	SFRP4
COL18A1.1	0	0.711502	0.947	0.586	0	1	COL18A1
PEG10	0	0.710781	0.957	0.591	0	1	PEG10
MDK	0	0.709754	0.974	0.621	0	1	MDK
COL6A2.1	0	0.707256	0.998	0.715	0	1	COL6A2
BGN.1	0	0.665138	0.96	0.591	0	1	BGN
COL5A2.1	0	0.643782	0.855	0.47	0	1	COL5A2
NID2.1	0	0.636681	0.912	0.514	0	1	NID2
SMOC2.1	0	0.6032	0.907	0.457	0	1	SMOC2
UBXN8	0	0.600968	0.915	0.52	0	1	UBXN8
CALD1.1	0	0.597944	1	0.869	0	1	CALD1
LUM.1	0	0.580497	0.766	0.449	0	1	LUM
ITIH5	0	0.575237	0.769	0.295	0	1	ITIH5
HTRA3	0	0.572611	0.787	0.423	0	1	HTRA3
FILIP1L	0	0.572002	0.94	0.584	0	1	FILIP1L
PLAT.1	0	0.5713	0.814	0.436	0	1	PLAT
TSPAN33	0	0.526326	0.841	0.396	0	1	TSPAN33
ADM.1	0	0.51473	0.86	0.444	0	1	ADM
SOX4.1	0	0.509879	0.967	0.665	0	1	SOX4
PALLD.1	0	0.480839	0.868	0.518	0	1	PALLD
GATM	0	0.480338	0.728	0.363	0	1	GATM
WFDC1	0	0.470708	0.932	0.586	0	1	WFDC1
KCNQ1OT1.1	0	0.466666	0.959	0.65	0	1	KCNQ1OT1
DCN.1	0	0.466129	0.984	0.665	0	1	DCN
IGFBP2.1	0	0.457629	0.998	0.845	0	1	IGFBP2
ENPP6	0	0.434668	0.742	0.359	0	1	ENPP6
SPARC.1	0	0.428149	0.999	0.819	0	1	SPARC
ACTA2	0	0.422377	0.94	0.656	0	1	ACTA2
PKDCC	0	0.403758	0.862	0.501	0	1	PKDCC
PDE5A	0	0.402599	0.698	0.342	0	1	PDE5A
MMP23B.1	0	0.39912	0.797	0.385	0	1	MMP23B
LGALS1.1	4.53228e-297	0.396867	0.998	0.931	9.06455e-294	1	LGALS1
VIM	0	0.390286	1	0.978	0	1	VIM
TPM1	0	0.386447	0.985	0.767	0	1	TPM1
MMP2.1	0	0.385137	0.874	0.485	0	1	MMP2
BASP1	0	0.385045	0.705	0.356	0	1	BASP1
IGF1	1.40303e-223	0.380336	0.675	0.404	2.80606e-220	1	IGF1
PEG3.1	0	0.37587	0.965	0.657	0	1	PEG3
COL16A1.1	1.97768e-303	0.373046	0.64	0.307	3.95537e-300	1	COL16A1
PTCH1	0	0.37292	0.855	0.515	0	1	PTCH1
SYNPO2	0	0.371821	0.875	0.496	0	1	SYNPO2
COL7A1	0	0.366889	0.701	0.327	0	1	COL7A1
CCDC3	0	0.36548	0.831	0.433	0	1	CCDC3
PLCXD3	0	0.364571	0.72	0.341	0	1	PLCXD3
NBL1.1	0	0.363348	0.878	0.501	0	1	NBL1
KRT19.1	0	0.363095	0.88	0.546	0	1	KRT19
TXNIP.1	0	0.362801	0.965	0.667	0	1	TXNIP
SLCO3A1.1	0	0.358729	0.818	0.433	0	1	SLCO3A1
MRGPRF	0	0.340022	0.707	0.317	0	1	MRGPRF
ANK2	0	0.3367	0.751	0.353	0	1	ANK2
DHRS2	2.26977e-76	0.32569	0.517	0.273	4.53954e-73	1	DHRS2
FOXS1	0	0.320136	0.658	0.332	0	1	FOXS1
MYL9	2.00445e-295	0.317757	0.988	0.77	4.00891e-292	1	MYL9
SMIM41	8.11199e-306	0.314648	0.602	0.278	1.6224e-302	1	SMIM41
ADAMTS16.1	0	0.30913	0.723	0.373	0	1	ADAMTS16
COL12A1.1	6.65965e-227	0.308637	0.643	0.333	1.33193e-223	1	COL12A1
FIBIN	0	0.306716	0.682	0.334	0	1	FIBIN
CYTL1	2.04413e-241	0.305123	0.595	0.286	4.08826e-238	1	CYTL1
VASN.1	5.39902e-154	0.302789	0.56	0.292	1.0798e-150	1	VASN
FBXO32	1.70796e-275	0.299737	0.638	0.325	3.41591e-272	1	FBXO32
KDELR3	0	0.294799	0.639	0.32	0	1	KDELR3
FBLN5	1.89759e-155	0.292785	0.561	0.257	3.79517e-152	1	FBLN5
GPC3	2.99383e-58	0.291484	0.495	0.27	5.98766e-55	1	GPC3
LGALS3BP.1	2.6042e-306	0.288961	0.943	0.638	5.2084e-303	1	LGALS3BP
SOCS1	7.96465e-219	0.287798	0.622	0.32	1.59293e-215	1	SOCS1
SLC9A3R2	0	0.285319	0.811	0.421	0	1	SLC9A3R2
MIR503HG.1	4.7746e-211	0.281278	0.721	0.425	9.54919e-208	1	MIR503HG
ELK1	0	0.28011	0.801	0.482	0	1	ELK1
ID4.1	2.1354e-292	0.279431	0.674	0.363	4.27079e-289	1	ID4
ZNF503.1	1.49145e-253	0.279308	0.619	0.301	2.98291e-250	1	ZNF503
COPZ2	4.36968e-169	0.27763	0.587	0.294	8.73937e-166	1	COPZ2
ALKAL2	0	0.268637	0.653	0.335	0	1	ALKAL2
ACTG2.1	0	0.267423	0.783	0.441	0	1	ACTG2
THY1.1	0	0.263953	0.883	0.572	0	1	THY1
SPON1	3.89149e-246	0.263635	0.604	0.298	7.78299e-243	1	SPON1
LBH	3.08171e-231	0.263251	0.671	0.386	6.16342e-228	1	LBH
PCOLCE.1	1.16687e-200	0.261227	0.684	0.389	2.33374e-197	1	PCOLCE
RIMS1	0	0.261081	0.675	0.327	0	1	RIMS1
G0S2	0	0.260282	0.777	0.402	0	1	G0S2
LAMP5	8.42966e-56	0.258513	0.514	0.275	1.68593e-52	1	LAMP5
UCHL1	0	0.256357	0.8	0.448	0	1	UCHL1
PLTP.1	8.06228e-211	0.255656	0.704	0.409	1.61246e-207	1	PLTP
TRPC6	0	0.252527	0.614	0.277	0	1	TRPC6
RASD1	4.55397e-286	0.251467	0.764	0.432	9.10795e-283	1	RASD1
SEPTIN11	0	0.251374	0.908	0.616	0	1	SEPTIN11
NRP2.1	0	0.250374	0.878	0.575	0	1	NRP2
AFAP1L1	3.45147e-102	-0.250526	0.436	0.221	6.90293e-99	1	AFAP1L1
TCEAL2	1.94578e-155	-0.250843	0.655	0.414	3.89156e-152	1	TCEAL2
TGFBR2	1.85822e-26	-0.251213	0.366	0.275	3.71643e-23	1	TGFBR2
CENPX.1	3.81669e-31	-0.251517	0.672	0.457	7.63338e-28	1	CENPX
FEN1	1.02043e-28	-0.251593	0.567	0.37	2.04086e-25	1	FEN1
ZWINT	4.09307e-19	-0.251608	0.562	0.37	8.18613e-16	1	ZWINT
MEF2C	0.000579713	-0.251675	0.606	0.453	1	1	MEF2C
FLT1	1.77466e-44	-0.252415	0.353	0.239	3.54932e-41	1	FLT1
MYO10	1.58456e-100	-0.25247	0.686	0.446	3.16912e-97	1	MYO10
PHLDB2	7.79158e-05	-0.252481	0.483	0.331	0.155832	1	PHLDB2
TGM2	6.90648e-18	-0.253157	0.357	0.262	1.3813e-14	1	TGM2
ANXA2	1.59481e-56	-0.253488	0.854	0.631	3.18962e-53	1	ANXA2
DIRAS3	1.69962e-37	-0.254291	0.356	0.285	3.39924e-34	1	DIRAS3
IHH	3.5823e-276	-0.254431	0.612	0.354	7.1646e-273	1	IHH
CCNB2.1	1.09681e-35	-0.254556	0.57	0.373	2.19362e-32	1	CCNB2
APOLD1	3.5123e-16	-0.254618	0.348	0.248	7.0246e-13	1	APOLD1
RETN	2.03439e-57	-0.256323	0.423	0.294	4.06878e-54	1	RETN
SPDL1.1	4.61791e-07	-0.256471	0.499	0.386	0.000923583	1	SPDL1
PIM3	1.95285e-107	-0.256887	0.303	0.294	3.9057e-104	1	PIM3
HSPB6	4.85623e-24	-0.256955	0.652	0.455	9.71247e-21	1	HSPB6
ENG.1	1.12364e-24	-0.257348	0.752	0.526	2.24729e-21	1	ENG
RGS16	6.99038e-09	-0.257402	0.42	0.312	1.39808e-05	1	RGS16
DNMT1	5.20385e-37	-0.259187	0.743	0.52	1.04077e-33	1	DNMT1
EZH2	0.000202229	-0.259489	0.56	0.402	0.404457	1	EZH2
CCL14	5.32561e-102	-0.259877	0.413	0.261	1.06512e-98	1	CCL14
TMEM97	3.51228e-14	-0.259934	0.647	0.461	7.02456e-11	1	TMEM97
RDH10.1	1.4633e-28	-0.26077	0.363	0.289	2.9266e-25	1	RDH10
DUSP2	3.78579e-24	-0.262064	0.37	0.29	7.57158e-21	1	DUSP2
MSLN	1.53907e-98	-0.263719	0.377	0.234	3.07815e-95	1	MSLN
ADGRF5	9.6341e-40	-0.264451	0.427	0.292	1.92682e-36	1	ADGRF5
ANPEP	5.51722e-15	-0.264625	0.403	0.301	1.10344e-11	1	ANPEP
DTYMK.1	2.37244e-28	-0.264718	0.679	0.476	4.74488e-25	1	DTYMK
TM4SF18	1.08605e-113	-0.265568	0.523	0.277	2.1721e-110	1	TM4SF18
ECSCR	3.70398e-05	-0.266122	0.333	0.262	0.0740795	1	ECSCR
ADGRL4	9.24922e-19	-0.266358	0.357	0.244	1.84984e-15	1	ADGRL4
FAM78A	8.61156e-34	-0.266791	0.4	0.33	1.72231e-30	1	FAM78A
DUT.1	3.57406e-40	-0.267361	0.809	0.582	7.14812e-37	1	DUT
AVPI1	2.27209e-90	-0.267686	0.293	0.256	4.54418e-87	1	AVPI1
TIMP1.1	3.44896e-30	-0.270194	0.995	0.882	6.89793e-27	1	TIMP1
USP1	4.92047e-11	-0.270837	0.631	0.452	9.84095e-08	1	USP1
CENPM.1	6.46833e-73	-0.27127	0.645	0.411	1.29367e-69	1	CENPM
GMNN.1	0.000123364	-0.271873	0.504	0.389	0.246728	1	GMNN
KIF20B	6.28876e-31	-0.271938	0.618	0.417	1.25775e-27	1	KIF20B
RANBP1.1	1.07704e-25	-0.27458	0.863	0.644	2.15408e-22	1	RANBP1
LMCD1.1	2.93737e-81	-0.274895	0.597	0.374	5.87475e-78	1	LMCD1
CCNA2.1	1.55052e-09	-0.275269	0.553	0.389	3.10104e-06	1	CCNA2
PLK2	3.80782e-251	-0.277674	0.689	0.388	7.61563e-248	1	PLK2
CDKN1A	7.94565e-05	-0.277741	0.45	0.337	0.158913	1	CDKN1A
PCDH17	3.02918e-130	-0.277964	0.453	0.246	6.05836e-127	1	PCDH17
MCM7.1	1.65842e-07	-0.278645	0.482	0.373	0.000331684	1	MCM7
PLK1.1	1.92807e-76	-0.280136	0.576	0.353	3.85614e-73	1	PLK1
MAFB	1.10978e-57	-0.281675	0.284	0.247	2.21957e-54	1	MAFB
HMOX1	2.39736e-40	-0.282542	0.519	0.309	4.79472e-37	1	HMOX1
CSGALNACT1	5.15796e-40	-0.283602	0.613	0.405	1.03159e-36	1	CSGALNACT1
HMGB1.1	2.00015e-27	-0.283666	0.994	0.927	4.00031e-24	1	HMGB1
TYMP	8.02264e-45	-0.286048	0.347	0.286	1.60453e-41	1	TYMP
BCAM.1	8.67451e-51	-0.286589	0.598	0.394	1.7349e-47	1	BCAM
CYP51A1	1.08982e-51	-0.288083	0.8	0.566	2.17964e-48	1	CYP51A1
MCM4.1	6.35649e-65	-0.28811	0.634	0.406	1.2713e-61	1	MCM4
C19orf33	2.39051e-15	-0.290005	0.463	0.328	4.78102e-12	1	C19orf33
SQLE	4.05419e-05	-0.290217	0.649	0.504	0.0810838	1	SQLE
CENPU.1	0.000449043	-0.290446	0.487	0.369	0.898086	1	CENPU
YWHAH	8.50248e-23	-0.290832	0.744	0.543	1.7005e-19	1	YWHAH
CEP55.1	1.00276e-40	-0.291113	0.604	0.396	2.00551e-37	1	CEP55
ADAMTS9.1	5.06041e-17	-0.291251	0.557	0.379	1.01208e-13	1	ADAMTS9
NES	2.73976e-35	-0.293047	0.567	0.369	5.47952e-32	1	NES
ERVE-1	5.39623e-278	-0.293935	0.691	0.401	1.07925e-274	1	ERVE-1
BEX1.1	2.75629e-139	-0.29469	0.621	0.398	5.51258e-136	1	BEX1
RGCC	4.67089e-180	-0.295508	0.566	0.306	9.34179e-177	1	RGCC
WFDC2	2.31169e-176	-0.295623	0.497	0.274	4.62338e-173	1	WFDC2
INHBA	6.32208e-38	-0.295998	0.523	0.32	1.26442e-34	1	INHBA
HMGA1	5.68e-27	-0.296445	0.394	0.327	1.136e-23	1	HMGA1
LGALS3.1	1.49847e-15	-0.297154	0.593	0.417	2.99695e-12	1	LGALS3
BRCA2	5.51251e-07	-0.29729	0.52	0.396	0.0011025	1	BRCA2
ACSL4	2.07828e-75	-0.297368	0.782	0.565	4.15657e-72	1	ACSL4
CCDC80.1	3.11015e-48	-0.297898	0.674	0.472	6.2203e-45	1	CCDC80
KNL1	3.749e-26	-0.298456	0.578	0.393	7.498e-23	1	KNL1
DDIT4	2.24331e-87	-0.299335	0.886	0.607	4.48663e-84	1	DDIT4
MRC1	2.80504e-47	-0.29953	0.427	0.293	5.61008e-44	1	MRC1
KIF23	2.05495e-54	-0.299639	0.598	0.386	4.1099e-51	1	KIF23
ID2.1	3.62453e-14	-0.29984	0.554	0.38	7.24906e-11	1	ID2
ADAM15	8.15822e-50	-0.300274	0.355	0.298	1.63164e-46	1	ADAM15
NCAPG.1	8.84402e-20	-0.30052	0.573	0.376	1.7688e-16	1	NCAPG
DEPDC1.1	5.72384e-51	-0.303019	0.595	0.38	1.14477e-47	1	DEPDC1
APOE	6.07801e-05	-0.303022	0.995	0.859	0.12156	1	APOE
GPRC5A.1	2.21547e-60	-0.304232	0.279	0.244	4.43094e-57	1	GPRC5A
HIST2H2AC.1	3.99224e-74	-0.307774	0.728	0.481	7.98448e-71	1	HIST2H2AC
AURKA.1	1.46385e-18	-0.308082	0.577	0.394	2.92771e-15	1	AURKA
AL590434.1	8.72186e-192	-0.308659	0.628	0.369	1.74437e-188	1	AL590434.1
TSHZ2.1	2.61826e-25	-0.309775	0.835	0.631	5.23652e-22	1	TSHZ2
ETS2.1	6.69439e-07	-0.310309	0.572	0.409	0.00133888	1	ETS2
PRXL2A	1.27964e-59	-0.316549	0.69	0.454	2.55927e-56	1	PRXL2A
IDI1	1.86448e-51	-0.316849	0.432	0.385	3.72897e-48	1	IDI1
SIGLEC11	1.5327e-07	-0.316862	0.545	0.441	0.000306539	1	SIGLEC11
TACC3	1.56841e-47	-0.318807	0.61	0.384	3.13681e-44	1	TACC3
CLEC14A	1.73214e-19	-0.319544	0.369	0.256	3.46428e-16	1	CLEC14A
HS6ST1	3.46432e-95	-0.319653	0.602	0.36	6.92863e-92	1	HS6ST1
PBK.1	3.25609e-149	-0.320796	0.672	0.402	6.51218e-146	1	PBK
SMC2	3.63792e-26	-0.321173	0.674	0.463	7.27584e-23	1	SMC2
ARL4A	1.36816e-06	-0.325577	0.455	0.349	0.00273632	1	ARL4A
HIST1H3B.1	6.21404e-29	-0.328996	0.66	0.439	1.24281e-25	1	HIST1H3B
GRB14	6.09349e-132	-0.32932	0.708	0.436	1.2187e-128	1	GRB14
CCL2.1	7.74713e-31	-0.32933	0.336	0.26	1.54943e-27	1	CCL2
TK1.1	1.17277e-12	-0.331369	0.588	0.417	2.34554e-09	1	TK1
MGARP	6.58146e-09	-0.33266	0.64	0.45	1.31629e-05	1	MGARP
ARPC1B	3.63952e-15	-0.332948	0.69	0.515	7.27905e-12	1	ARPC1B
CD163	2.25626e-124	-0.333729	0.443	0.265	4.51252e-121	1	CD163
LXN	5.23707e-19	-0.334044	0.426	0.351	1.04741e-15	1	LXN
EZR.1	1.28412e-38	-0.335005	0.866	0.639	2.56824e-35	1	EZR
SGK1.1	1.36606e-67	-0.335266	0.874	0.609	2.73212e-64	1	SGK1
ITGA6	9.92131e-21	-0.336291	0.665	0.492	1.98426e-17	1	ITGA6
EFEMP1.1	0.000274279	-0.337177	0.433	0.273	0.548558	1	EFEMP1
TFPI.1	1.33258e-59	-0.337803	0.385	0.337	2.66515e-56	1	TFPI
LMNB1	1.27867e-09	-0.339071	0.582	0.418	2.55733e-06	1	LMNB1
PWRN1	2.54501e-92	-0.340463	0.572	0.34	5.09002e-89	1	PWRN1
SPINT2	5.64899e-194	-0.342718	0.268	0.29	1.1298e-190	1	SPINT2
PPIF.1	3.25264e-05	-0.343372	0.531	0.416	0.0650528	1	PPIF
NDC80.1	0.000291465	-0.344001	0.51	0.347	0.582931	1	NDC80
PALMD	7.94706e-102	-0.344011	0.324	0.303	1.58941e-98	1	PALMD
TESC	5.72792e-06	-0.34449	0.575	0.399	0.0114558	1	TESC
PCLAF.1	6.03563e-25	-0.347031	0.658	0.47	1.20713e-21	1	PCLAF
EHD4	0.000654243	-0.349679	0.559	0.448	1	1	EHD4
VCAM1	3.11107e-13	-0.351783	0.531	0.447	6.22215e-10	1	VCAM1
AC068587.4	9.32073e-79	-0.354652	0.588	0.369	1.86415e-75	1	AC068587.4
FCER1G	8.71379e-60	-0.354776	0.36	0.224	1.74276e-56	1	FCER1G
BUB1.1	1.39317e-64	-0.355372	0.658	0.426	2.78633e-61	1	BUB1
EREG.1	1.10761e-246	-0.356923	0.46	0.223	2.21522e-243	1	EREG
FABP5.1	2.17082e-68	-0.359271	0.772	0.544	4.34163e-65	1	FABP5
HELLS.1	1.30453e-13	-0.361188	0.606	0.429	2.60907e-10	1	HELLS
HSD3B2.1	3.19995e-72	-0.363198	0.608	0.367	6.39989e-69	1	HSD3B2
MT-ND4.1	4.55395e-27	-0.363754	1	0.945	9.10791e-24	1	MT-ND4
MGST1	9.26002e-60	-0.366187	0.613	0.384	1.852e-56	1	MGST1
AHNAK.1	3.95168e-11	-0.366361	0.61	0.446	7.90335e-08	1	AHNAK
CLSPN.1	3.40704e-30	-0.366559	0.591	0.404	6.81407e-27	1	CLSPN
MT-ND1.1	2.09533e-48	-0.367522	1	0.922	4.19066e-45	1	MT-ND1
CDKN3.1	3.19118e-86	-0.371926	0.645	0.405	6.38235e-83	1	CDKN3
JPT1.1	4.63206e-17	-0.372449	0.807	0.614	9.26412e-14	1	JPT1
PECAM1	5.14634e-68	-0.372937	0.481	0.301	1.02927e-64	1	PECAM1
CEBPB.1	1.40506e-05	-0.373445	0.55	0.444	0.0281012	1	CEBPB
CRIP2.1	8.34379e-27	-0.375279	0.558	0.378	1.66876e-23	1	CRIP2
MCAM.1	2.08102e-49	-0.376014	0.589	0.387	4.16205e-46	1	MCAM
CRHBP	3.14671e-265	-0.379848	0.677	0.39	6.29342e-262	1	CRHBP
IFI30	3.27596e-10	-0.384464	0.422	0.25	6.55193e-07	1	IFI30
ATAD2	1.15726e-24	-0.384691	0.495	0.414	2.31451e-21	1	ATAD2
DLGAP5.1	2.62474e-141	-0.385067	0.693	0.442	5.24948e-138	1	DLGAP5
KIF11.1	4.78445e-05	-0.387769	0.556	0.395	0.0956889	1	KIF11
CDC20.1	4.12571e-51	-0.388181	0.595	0.385	8.25141e-48	1	CDC20
CHGB	1.43865e-212	-0.388534	0.681	0.414	2.8773e-209	1	CHGB
HIST1H1E.1	6.73745e-108	-0.38975	0.789	0.536	1.34749e-104	1	HIST1H1E
IGFBP6.1	0.000320152	-0.393702	0.437	0.335	0.640303	1	IGFBP6
ARHGDIB	2.97489e-65	-0.395402	0.566	0.337	5.94978e-62	1	ARHGDIB
TNFRSF12A.1	4.40091e-28	-0.395679	0.562	0.387	8.80183e-25	1	TNFRSF12A
FABP4	1.14447e-74	-0.395926	0.314	0.258	2.28894e-71	1	FABP4
CDK1.1	5.95868e-79	-0.396711	0.619	0.373	1.19174e-75	1	CDK1
NR5A2	1.23843e-47	-0.397392	0.609	0.388	2.47686e-44	1	NR5A2
H2AFX.1	5.59688e-05	-0.402775	0.593	0.422	0.111938	1	H2AFX
HSPD1	9.03453e-21	-0.403617	0.957	0.788	1.80691e-17	1	HSPD1
IFI27.1	1.68745e-19	-0.403871	0.92	0.858	3.37489e-16	1	IFI27
LYZ.1	3.45321e-129	-0.405638	0.526	0.294	6.90642e-126	1	LYZ
CFB	1.27402e-26	-0.410206	0.534	0.346	2.54804e-23	1	CFB
DIAPH3	0.000546513	-0.411028	0.589	0.431	1	1	DIAPH3
HAS1.1	8.10327e-97	-0.4115	0.449	0.275	1.62065e-93	1	HAS1
GFPT2.1	2.09746e-123	-0.413591	0.308	0.292	4.19491e-120	1	GFPT2
GMFG	3.45676e-148	-0.413901	0.588	0.313	6.91352e-145	1	GMFG
BIRC5.1	4.66376e-13	-0.416328	0.623	0.456	9.32753e-10	1	BIRC5
TUBA1B.1	8.16922e-22	-0.416783	0.94	0.846	1.63384e-18	1	TUBA1B
SLC20A1.1	9.89028e-22	-0.419555	0.54	0.35	1.97806e-18	1	SLC20A1
CD55	1.05258e-05	-0.420024	0.707	0.585	0.0210516	1	CD55
AIF1	1.36775e-214	-0.42633	0.54	0.266	2.7355e-211	1	AIF1
KLF2.1	3.73839e-17	-0.43334	0.47	0.388	7.47677e-14	1	KLF2
CD59	9.83436e-07	-0.434315	0.734	0.564	0.00196687	1	CD59
RRM2.1	9.98619e-85	-0.435619	0.619	0.38	1.99724e-81	1	RRM2
CXCL8.1	6.92266e-217	-0.435644	0.538	0.275	1.38453e-213	1	CXCL8
NOSTRIN	5.36211e-33	-0.436461	0.587	0.374	1.07242e-29	1	NOSTRIN
CKS1B.1	1.03153e-15	-0.437382	0.492	0.395	2.06307e-12	1	CKS1B
A2M	1.17065e-39	-0.440986	0.392	0.334	2.34129e-36	1	A2M
CCND1	2.12816e-42	-0.442023	0.524	0.34	4.25632e-39	1	CCND1
CTNNAL1.1	2.17209e-08	-0.443053	0.715	0.593	4.34417e-05	1	CTNNAL1
LPL.1	5.71965e-179	-0.443639	0.73	0.467	1.14393e-175	1	LPL
COL8A1.1	3.52882e-27	-0.445657	0.495	0.313	7.05763e-24	1	COL8A1
SEC14L1	4.43373e-16	-0.446952	0.552	0.461	8.86746e-13	1	SEC14L1
CCDC69	3.48635e-203	-0.448301	0.353	0.387	6.9727e-200	1	CCDC69
CKAP2.1	3.58402e-61	-0.449864	0.778	0.541	7.16804e-58	1	CKAP2
CLU.1	0.000206597	-0.451545	0.538	0.378	0.413195	1	CLU
HMMR.1	1.0956e-39	-0.451967	0.647	0.423	2.19119e-36	1	HMMR
HLA-E.1	5.86123e-06	-0.453824	0.79	0.604	0.0117225	1	HLA-E
SLC16A1	5.73005e-62	-0.455666	0.694	0.459	1.14601e-58	1	SLC16A1
TMPO.1	4.07843e-43	-0.455862	0.819	0.575	8.15685e-40	1	TMPO
RHOB.1	9.26337e-24	-0.455977	0.617	0.534	1.85267e-20	1	RHOB
CKB.1	0.00026838	-0.456181	0.549	0.388	0.53676	1	CKB
CXCL2.1	9.91804e-57	-0.456826	0.415	0.271	1.98361e-53	1	CXCL2
CALM1.1	9.53751e-07	-0.458395	0.965	0.803	0.0019075	1	CALM1
FBLN1.1	3.3369e-25	-0.461949	0.596	0.401	6.67381e-22	1	FBLN1
HLA-DRA.1	6.45706e-15	-0.463261	0.311	0.242	1.29141e-11	1	HLA-DRA
EPAS1	6.67357e-05	-0.463288	0.449	0.341	0.133471	1	EPAS1
CD9	1.03912e-137	-0.46848	0.306	0.319	2.07825e-134	1	CD9
CENPE	7.93184e-46	-0.469788	0.652	0.44	1.58637e-42	1	CENPE
IGKC	0	-0.472343	0.65	0.318	0	1	IGKC
MIR202HG	4.98327e-09	-0.474022	0.459	0.343	9.96653e-06	1	MIR202HG
TM7SF2	3.40953e-16	-0.475165	0.576	0.393	6.81907e-13	1	TM7SF2
EPHX1	6.24292e-05	-0.480759	0.775	0.565	0.124858	1	EPHX1
IER2.1	4.35216e-15	-0.488119	0.701	0.608	8.70431e-12	1	IER2
FXYD5	2.872e-75	-0.491592	0.563	0.362	5.74399e-72	1	FXYD5
C1QB	9.94503e-247	-0.497386	0.617	0.34	1.98901e-243	1	C1QB
HIST1H1D.1	2.63321e-45	-0.50201	0.684	0.468	5.26642e-42	1	HIST1H1D
TYROBP.1	1.54127e-94	-0.510497	0.462	0.287	3.08253e-91	1	TYROBP
DES.1	7.70338e-30	-0.512887	0.422	0.354	1.54068e-26	1	DES
MALAT1.1	0.000269631	-0.515972	1	0.996	0.539263	1	MALAT1
CLDN5	9.67041e-43	-0.518525	0.436	0.263	1.93408e-39	1	CLDN5
CCNB1.1	1.57086e-29	-0.522637	0.628	0.434	3.14171e-26	1	CCNB1
FDX1	3.85021e-10	-0.523119	0.533	0.44	7.70042e-07	1	FDX1
ARHGAP29.1	5.67202e-70	-0.525404	0.386	0.347	1.1344e-66	1	ARHGAP29
C1QA	4.44729e-91	-0.531173	0.583	0.333	8.89459e-88	1	C1QA
CKS2.1	4.57839e-28	-0.540583	0.493	0.412	9.15679e-25	1	CKS2
ID1	1.40361e-31	-0.54105	0.456	0.399	2.80722e-28	1	ID1
NDUFA4L2	4.18214e-142	-0.55008	0.561	0.304	8.36428e-139	1	NDUFA4L2
SMC4.1	6.88292e-16	-0.551302	0.735	0.524	1.37658e-12	1	SMC4
AREG.1	4.09551e-171	-0.551611	0.572	0.316	8.19102e-168	1	AREG
FST	3.33015e-180	-0.558021	0.728	0.481	6.6603e-177	1	FST
CCND2.1	7.33182e-38	-0.571178	0.703	0.501	1.46636e-34	1	CCND2
EGFL7	5.20302e-23	-0.573534	0.499	0.318	1.0406e-19	1	EGFL7
KRT7.1	6.79399e-22	-0.573629	0.477	0.314	1.3588e-18	1	KRT7
MT1M.1	1.07425e-73	-0.576188	0.379	0.344	2.1485e-70	1	MT1M
APOC1.1	7.40923e-07	-0.576905	0.624	0.505	0.00148185	1	APOC1
PRC1.1	1.01272e-33	-0.577902	0.681	0.465	2.02544e-30	1	PRC1
ASPM	3.64792e-79	-0.588872	0.74	0.513	7.29584e-76	1	ASPM
SERPINB2.1	6.11741e-292	-0.589699	0.668	0.389	1.22348e-288	1	SERPINB2
HIST1H1C.1	7.61007e-45	-0.60679	0.836	0.613	1.52201e-41	1	HIST1H1C
UPK3B.1	5.0655e-54	-0.607988	0.522	0.344	1.0131e-50	1	UPK3B
PTX3.1	1.28671e-97	-0.608073	0.44	0.274	2.57341e-94	1	PTX3
TYMS.1	0.0002881	-0.610561	0.625	0.45	0.576201	1	TYMS
UBE2C.1	1.47012e-46	-0.627815	0.432	0.365	2.94023e-43	1	UBE2C
PLIN2.1	2.28205e-22	-0.629522	0.638	0.455	4.56409e-19	1	PLIN2
LDLR.1	5.99916e-12	-0.633064	0.632	0.514	1.19983e-08	1	LDLR
HPR.1	2.75987e-76	-0.65424	0.598	0.353	5.51975e-73	1	HPR
SRGN.1	5.6422e-76	-0.655382	0.568	0.332	1.12844e-72	1	SRGN
HIST1H1B.1	1.64072e-22	-0.669676	0.691	0.471	3.28145e-19	1	HIST1H1B
TPX2.1	9.65344e-28	-0.677142	0.701	0.504	1.93069e-24	1	TPX2
EMP1.1	8.1239e-72	-0.6976	0.626	0.414	1.62478e-68	1	EMP1
S100A8.1	3.81356e-194	-0.698829	0.565	0.327	7.62712e-191	1	S100A8
RNASE1	1.05217e-17	-0.700378	0.662	0.543	2.10435e-14	1	RNASE1
H2AFZ	1.38015e-26	-0.704035	0.896	0.761	2.76031e-23	1	H2AFZ
STC1	1.18042e-29	-0.71149	0.653	0.453	2.36085e-26	1	STC1
HSPG2	1.39907e-07	-0.725721	0.625	0.52	0.000279814	1	HSPG2
SERPINE2.1	3.53758e-123	-0.734319	0.857	0.619	7.07516e-120	1	SERPINE2
FDXR	0.000215704	-0.7432	0.702	0.548	0.431407	1	FDXR
ANXA1.1	3.19185e-06	-0.749046	0.539	0.448	0.0063837	1	ANXA1
S100A4.1	2.82353e-91	-0.756654	0.558	0.333	5.64706e-88	1	S100A4
NUSAP1.1	3.92284e-08	-0.758048	0.633	0.502	7.84568e-05	1	NUSAP1
TUBB4B.1	9.99774e-33	-0.771383	0.757	0.646	1.99955e-29	1	TUBB4B
PLA2G2A.1	8.26638e-11	-0.795565	0.449	0.355	1.65328e-07	1	PLA2G2A
RBP7	6.07953e-15	-0.817797	0.577	0.411	1.21591e-11	1	RBP7
ALDH1A3.1	6.31316e-76	-0.82249	0.628	0.42	1.26263e-72	1	ALDH1A3
CALB2	4.72451e-14	-0.829357	0.662	0.462	9.44902e-11	1	CALB2
HIST1H1A.1	1.40195e-14	-0.831266	0.64	0.477	2.8039e-11	1	HIST1H1A
NFKBIA.1	3.25885e-14	-0.876064	0.736	0.537	6.51769e-11	1	NFKBIA
PRKAR2B.1	7.77607e-07	-0.881385	0.826	0.615	0.00155521	1	PRKAR2B
ADIRF.1	5.869e-17	-0.882076	0.473	0.391	1.1738e-13	1	ADIRF
HMGB2.1	8.64248e-05	-0.895514	0.707	0.565	0.17285	1	HMGB2
RGS5.1	3.34761e-148	-0.918162	0.619	0.384	6.69523e-145	1	RGS5
TIMP3.1	1.20068e-122	-0.918791	0.38	0.383	2.40136e-119	1	TIMP3
MKI67.1	1.56896e-27	-0.929622	0.727	0.521	3.13793e-24	1	MKI67
CENPF.1	3.18122e-22	-0.932758	0.757	0.549	6.36245e-19	1	CENPF
TOP2A.1	4.75458e-27	-0.999365	0.752	0.539	9.50916e-24	1	TOP2A
DSP.1	2.85403e-10	-1.00727	0.696	0.525	5.70807e-07	1	DSP
IER3.1	6.7963e-11	-1.01138	0.65	0.471	1.35926e-07	1	IER3
PRG4.1	1.02878e-73	-1.01214	0.67	0.447	2.05757e-70	1	PRG4
TM4SF1.1	1.73501e-12	-1.01268	0.611	0.496	3.47003e-09	1	TM4SF1
VCAN	2.00619e-07	-1.04596	0.71	0.56	0.000401237	1	VCAN
RBP1.1	2.13034e-204	-1.06243	0.991	0.942	4.26069e-201	1	RBP1
S100A6.1	1.58904e-131	-1.0651	0.97	0.898	3.17809e-128	1	S100A6
NAMPT.1	1.17615e-07	-1.06555	0.578	0.474	0.00023523	1	NAMPT
PTGDS.1	2.99346e-39	-1.11372	0.401	0.354	5.98692e-36	1	PTGDS
MT1X.1	1.02796e-34	-1.12304	0.548	0.483	2.05592e-31	1	MT1X
INHBB	2.31667e-81	-1.12944	0.714	0.491	4.63335e-78	1	INHBB
S100A10	3.72907e-55	-1.13099	0.794	0.707	7.45814e-52	1	S100A10
MGP.1	5.66064e-28	-1.14258	0.595	0.531	1.13213e-24	1	MGP
HSD17B1.1	5.55127e-13	-1.17518	0.762	0.575	1.11025e-09	1	HSD17B1
S100A13.1	1.34861e-123	-1.17753	0.95	0.841	2.69722e-120	1	S100A13
CCDC71L.1	6.40343e-06	-1.18281	0.555	0.405	0.0128069	1	CCDC71L
SLPI.1	5.3511e-33	-1.19587	0.676	0.45	1.07022e-29	1	SLPI
DUSP1.1	4.30103e-156	-1.20503	0.624	0.612	8.60206e-153	1	DUSP1
MT1E.1	0.00013791	-1.21302	0.561	0.451	0.27582	1	MT1E
S100A9.1	2.92542e-219	-1.22774	0.691	0.407	5.85083e-216	1	S100A9
APOA1.1	4.17818e-31	-1.26796	0.672	0.575	8.35636e-28	1	APOA1
AMH	4.19571e-56	-1.30123	0.728	0.503	8.39142e-53	1	AMH
C3.1	1.56298e-41	-1.34863	0.522	0.455	3.12596e-38	1	C3
HP.1	4.10675e-07	-1.36574	0.598	0.432	0.00082135	1	HP
SOD2.1	1.91532e-41	-1.43786	0.523	0.47	3.83063e-38	1	SOD2
SAT1.1	5.59824e-24	-1.45801	0.695	0.6	1.11965e-20	1	SAT1
NNMT.1	2.69778e-16	-1.46493	0.644	0.478	5.39556e-13	1	NNMT
CYP17A1.1	5.16696e-48	-1.53527	0.694	0.48	1.03339e-44	1	CYP17A1
RARRES1.1	3.08458e-56	-1.99784	0.713	0.508	6.16916e-53	1	RARRES1
KRT18.1	0.000481186	-2.10586	0.705	0.521	0.962371	1	KRT18
GSTA1.1	4.39982e-124	-2.26385	0.827	0.736	8.79964e-121	1	GSTA1
MT2A.1	2.46753e-208	-2.51163	0.883	0.796	4.93506e-205	1	MT2A
INSL3.1	3.51464e-245	-3.21738	0.884	0.839	7.02929e-242	1	INSL3
MYLK	0	2.13095	0.956	0.49	0	2	MYLK
TAGLN.1	0	2.0026	0.978	0.631	0	2	TAGLN
ACTA2.1	0	1.95923	0.982	0.653	0	2	ACTA2
OGN.2	0	1.91975	0.967	0.367	0	2	OGN
COL1A1.2	0	1.79115	0.999	0.831	0	2	COL1A1
HTRA1.1	0	1.70921	0.985	0.58	0	2	HTRA1
ACTG2.2	0	1.68216	0.869	0.434	0	2	ACTG2
IGFBP5.1	0	1.67725	0.823	0.375	0	2	IGFBP5
SMOC2.2	0	1.64205	0.968	0.454	0	2	SMOC2
CFD.1	0	1.5719	0.686	0.261	0	2	CFD
COL1A2.2	0	1.51244	0.999	0.818	0	2	COL1A2
FN1.2	0	1.47422	0.986	0.647	0	2	FN1
TCF21.2	0	1.40871	0.933	0.451	0	2	TCF21
COL6A2.2	0	1.37158	0.999	0.717	0	2	COL6A2
COL6A1.2	0	1.33608	0.995	0.744	0	2	COL6A1
SERPINF1.1	0	1.23281	0.89	0.413	0	2	SERPINF1
MMP23B.2	0	1.21078	0.902	0.376	0	2	MMP23B
COL6A3.2	0	1.16678	0.961	0.601	0	2	COL6A3
TPM2	0	1.15552	0.989	0.81	0	2	TPM2
TPM1.1	0	1.14346	0.99	0.769	0	2	TPM1
CALD1.2	0	1.13659	1	0.87	0	2	CALD1
C7.1	0	1.11246	0.95	0.591	0	2	C7
MYL9.1	0	1.10088	0.991	0.772	0	2	MYL9
MYH11	0	1.08903	0.775	0.403	0	2	MYH11
LGALS3.2	0	1.07955	0.802	0.394	0	2	LGALS3
PALLD.2	0	1.074	0.938	0.513	0	2	PALLD
CLDN11	0	1.03048	0.808	0.367	0	2	CLDN11
SYNPO2.1	0	1.00517	0.93	0.493	0	2	SYNPO2
CXCL12.1	0	0.99947	0.76	0.322	0	2	CXCL12
FILIP1L.1	0	0.997109	0.933	0.587	0	2	FILIP1L
PLAT.2	0	0.993638	0.871	0.433	0	2	PLAT
NBL1.2	0	0.983077	0.926	0.499	0	2	NBL1
SFRP4.1	0	0.982997	0.743	0.403	0	2	SFRP4
MMP2.2	0	0.97809	0.928	0.482	0	2	MMP2
FHL2	0	0.976343	0.975	0.682	0	2	FHL2
IGF1.1	0	0.973365	0.789	0.393	0	2	IGF1
VIM.1	0	0.954527	1	0.978	0	2	VIM
SPRR2F	0	0.931273	0.873	0.478	0	2	SPRR2F
TCEAL1	0	0.92222	0.836	0.425	0	2	TCEAL1
COL12A1.2	0	0.909506	0.786	0.319	0	2	COL12A1
COL3A1.2	0	0.905864	0.977	0.777	0	2	COL3A1
COL16A1.2	0	0.887879	0.766	0.295	0	2	COL16A1
MDK.1	0	0.877738	0.966	0.625	0	2	MDK
ADAMTS16.2	0	0.871126	0.803	0.366	0	2	ADAMTS16
DCN.2	0	0.856108	0.987	0.667	0	2	DCN
LTBP1	0	0.854678	0.814	0.304	0	2	LTBP1
COL5A1.2	0	0.847716	0.878	0.504	0	2	COL5A1
CAV1.1	0	0.836903	0.792	0.422	0	2	CAV1
UBXN8.1	0	0.835867	0.939	0.521	0	2	UBXN8
PRELP	0	0.82754	0.674	0.247	0	2	PRELP
DHRS2.1	0	0.823915	0.658	0.259	0	2	DHRS2
LGALS3BP.2	0	0.802873	0.961	0.639	0	2	LGALS3BP
FIBIN.1	0	0.773582	0.732	0.331	0	2	FIBIN
IGFBP4.1	0	0.770925	0.944	0.628	0	2	IGFBP4
FBLN5.1	0	0.768723	0.668	0.247	0	2	FBLN5
CST3.1	0	0.752589	0.988	0.772	0	2	CST3
IFI6.1	0	0.738323	0.924	0.611	0	2	IFI6
SPON2.2	0	0.736078	0.89	0.516	0	2	SPON2
SPARC.2	0	0.731529	0.993	0.821	0	2	SPARC
NID2.2	0	0.723057	0.853	0.524	0	2	NID2
ID4.2	0	0.718052	0.769	0.355	0	2	ID4
ARHGAP6	0	0.715138	0.693	0.316	0	2	ARHGAP6
SFRP1.1	0	0.71238	0.778	0.477	0	2	SFRP1
KRT19.2	0	0.712255	0.866	0.55	0	2	KRT19
LUM.2	8.87073e-260	0.699801	0.684	0.461	1.77415e-256	2	LUM
TXNIP.2	0	0.685443	0.972	0.669	0	2	TXNIP
LRRC17.1	0	0.677182	0.84	0.506	0	2	LRRC17
MFAP4	0	0.675838	0.669	0.214	0	2	MFAP4
PLTP.2	0	0.667988	0.777	0.403	0	2	PLTP
PPM1K	0	0.65934	0.75	0.347	0	2	PPM1K
MIR503HG.2	0	0.649484	0.716	0.429	0	2	MIR503HG
CCDC80.2	0	0.634444	0.863	0.452	0	2	CCDC80
KCNE4	0	0.624226	0.607	0.234	0	2	KCNE4
CMYA5.1	0	0.622994	0.748	0.366	0	2	CMYA5
SPARCL1.1	0	0.618476	0.958	0.62	0	2	SPARCL1
KCTD12	0	0.610302	0.778	0.414	0	2	KCTD12
WNT2B	2.91769e-181	0.609383	0.499	0.228	5.83537e-178	2	WNT2B
MRGPRF.1	0	0.604519	0.777	0.312	0	2	MRGPRF
LMOD1	0	0.600484	0.66	0.286	0	2	LMOD1
IGFBP6.2	9.2712e-76	0.600451	0.505	0.328	1.85424e-72	2	IGFBP6
PCOLCE.2	0	0.599592	0.73	0.386	0	2	PCOLCE
SPON1.1	0	0.594352	0.705	0.289	0	2	SPON1
FBXL22	4.1725e-273	0.586415	0.588	0.312	8.345e-270	2	FBXL22
ISLR	0	0.585634	0.626	0.241	0	2	ISLR
OMD	0	0.580801	0.565	0.221	0	2	OMD
PPP1R12B	0	0.566893	0.818	0.456	0	2	PPP1R12B
PLCXD3.1	0	0.563517	0.694	0.347	0	2	PLCXD3
CARMN.1	0	0.562155	0.616	0.276	0	2	CARMN
COL5A2.2	0	0.560103	0.825	0.477	0	2	COL5A2
CAVIN1.1	0	0.547503	0.93	0.591	0	2	CAVIN1
MYOCD	0	0.545409	0.608	0.27	0	2	MYOCD
NRP2.2	0	0.542783	0.894	0.576	0	2	NRP2
NEXN	0	0.536505	0.815	0.456	0	2	NEXN
LTC4S	0	0.534692	0.695	0.271	0	2	LTC4S
COL14A1.1	0	0.534528	0.662	0.291	0	2	COL14A1
KCNQ1OT1.2	0	0.511818	0.947	0.654	0	2	KCNQ1OT1
PDGFRL	0	0.503342	0.564	0.226	0	2	PDGFRL
NCAM1	1.81848e-179	0.50003	0.534	0.254	3.63695e-176	2	NCAM1
BMP3	3.21065e-248	0.499845	0.57	0.288	6.42131e-245	2	BMP3
SOX4.2	0	0.495829	0.949	0.67	0	2	SOX4
WFIKKN2	0	0.491809	0.643	0.23	0	2	WFIKKN2
AHNAK.2	0	0.486016	0.81	0.424	0	2	AHNAK
TNXB.1	0	0.485873	0.639	0.301	0	2	TNXB
UCHL1.1	0	0.484185	0.804	0.45	0	2	UCHL1
LHX9	2.52899e-238	0.469517	0.497	0.177	5.05798e-235	2	LHX9
TGFBR3	2.94062e-238	0.469505	0.607	0.324	5.88123e-235	2	TGFBR3
COL21A1	0	0.465542	0.731	0.322	0	2	COL21A1
ALDH1A1	0	0.462648	0.686	0.386	0	2	ALDH1A1
TRABD2A	0	0.462592	0.652	0.323	0	2	TRABD2A
ADAMTS18	0	0.456373	0.602	0.212	0	2	ADAMTS18
CRYAB	1.55244e-291	0.453656	0.578	0.257	3.10488e-288	2	CRYAB
ANK2.1	0	0.447713	0.717	0.361	0	2	ANK2
GJA1	0	0.440115	0.859	0.528	0	2	GJA1
COPZ2.1	4.41025e-268	0.435425	0.599	0.295	8.82049e-265	2	COPZ2
ALDH7A1	1.0766e-281	0.428016	0.743	0.465	2.1532e-278	2	ALDH7A1
S100A10.1	0	0.425236	0.929	0.692	0	2	S100A10
GATM.1	1.05397e-142	0.422406	0.633	0.377	2.10794e-139	2	GATM
ANXA2.1	0	0.420473	0.913	0.626	0	2	ANXA2
PGR	2.08406e-205	0.417887	0.594	0.334	4.16811e-202	2	PGR
TMSB10.1	0	0.413481	1	0.992	0	2	TMSB10
CD47	8.49151e-266	0.41023	0.719	0.445	1.6983e-262	2	CD47
SLC16A9	4.19801e-276	0.409875	0.629	0.322	8.39602e-273	2	SLC16A9
ADM.2	0	0.40399	0.801	0.454	0	2	ADM
RASSF2	0	0.402794	0.611	0.254	0	2	RASSF2
GPC3.1	6.80579e-146	0.401155	0.517	0.269	1.36116e-142	2	GPC3
SYT1	0	0.396115	0.703	0.399	0	2	SYT1
C21orf62	0	0.395384	0.677	0.279	0	2	C21orf62
OSR2	4.6591e-171	0.379324	0.556	0.296	9.3182e-168	2	OSR2
ITIH5.1	1.68128e-127	0.377839	0.566	0.323	3.36256e-124	2	ITIH5
SLCO3A1.2	0	0.375386	0.802	0.438	0	2	SLCO3A1
CLMP	0	0.373163	0.671	0.336	0	2	CLMP
TUBA1A	0	0.372098	0.889	0.621	0	2	TUBA1A
ADAMTS6	1.47167e-292	0.370073	0.563	0.258	2.94334e-289	2	ADAMTS6
CSRP1	7.65765e-185	0.368981	0.669	0.428	1.53153e-181	2	CSRP1
CTSK	5.17921e-185	0.363075	0.591	0.336	1.03584e-181	2	CTSK
LGALS1.2	4.42929e-291	0.361669	0.997	0.932	8.85858e-288	2	LGALS1
PTGIS.1	0	0.356547	0.704	0.355	0	2	PTGIS
MT-CYB.1	0	0.355447	1	0.943	0	2	MT-CYB
TMEM176A	4.83788e-228	0.354998	0.543	0.25	9.67575e-225	2	TMEM176A
SERPINA3	0	0.354953	0.649	0.28	0	2	SERPINA3
TES	0	0.352881	0.742	0.335	0	2	TES
PODN	3.09588e-98	0.351043	0.45	0.197	6.19176e-95	2	PODN
DKK3	0	0.345252	0.662	0.253	0	2	DKK3
CES1	4.50718e-270	0.343207	0.493	0.166	9.01437e-267	2	CES1
COL18A1.2	0	0.343092	0.938	0.59	0	2	COL18A1
PDK4	1.82622e-124	0.341762	0.606	0.389	3.65244e-121	2	PDK4
INHA	0	0.340323	0.604	0.276	0	2	INHA
TSPO	0	0.337702	0.887	0.561	0	2	TSPO
FBXO32.1	4.1404e-125	0.332365	0.559	0.337	8.28081e-122	2	FBXO32
BASP1.1	5.43064e-235	0.329912	0.653	0.365	1.08613e-231	2	BASP1
SCUBE1	3.24077e-287	0.326554	0.568	0.251	6.48154e-284	2	SCUBE1
CNN1	3.65989e-27	0.321596	0.411	0.217	7.31978e-24	2	CNN1
ECEL1	9.20836e-210	0.317751	0.415	0.101	1.84167e-206	2	ECEL1
ALKAL2.1	2.32965e-46	0.314729	0.527	0.352	4.6593e-43	2	ALKAL2
ENPP6.1	2.3386e-153	0.314556	0.623	0.376	4.67719e-150	2	ENPP6
COLEC11.2	0	0.314072	0.898	0.552	0	2	COLEC11
TMEM176B	0	0.313849	0.566	0.246	0	2	TMEM176B
GBP2	5.16889e-104	0.306362	0.524	0.302	1.03378e-100	2	GBP2
ADAMTS5	1.03442e-89	0.303418	0.621	0.424	2.06884e-86	2	ADAMTS5
PLPP3	4.91406e-179	0.303032	0.679	0.405	9.82813e-176	2	PLPP3
PPARG	2.60174e-237	0.302398	0.627	0.346	5.20347e-234	2	PPARG
TENT5A.1	1.00099e-70	0.301889	0.48	0.269	2.00198e-67	2	TENT5A
VSIR	4.17793e-52	0.301788	0.433	0.214	8.35587e-49	2	VSIR
SOD3	0	0.295039	0.544	0.202	0	2	SOD3
PAPSS2	0	0.290036	0.779	0.45	0	2	PAPSS2
AKAP12.1	0	0.290028	0.832	0.511	0	2	AKAP12
THY1.2	0	0.289744	0.851	0.578	0	2	THY1
NPDC1	1.36401e-286	0.289466	0.686	0.38	2.72802e-283	2	NPDC1
FGF7	1.29396e-71	0.287663	0.465	0.237	2.58792e-68	2	FGF7
MXRA8	3.99066e-117	0.280526	0.525	0.276	7.98132e-114	2	MXRA8
CCN1.1	1.31814e-306	0.276129	0.773	0.449	2.63628e-303	2	CCN1
LTBP2	1.52151e-71	0.274365	0.441	0.192	3.04302e-68	2	LTBP2
PROK1	1.94741e-95	0.27273	0.437	0.201	3.89483e-92	2	PROK1
GADD45G	4.51663e-301	0.270116	0.712	0.423	9.03326e-298	2	GADD45G
PDPN	1.69826e-257	0.269085	0.649	0.336	3.39652e-254	2	PDPN
CDC42EP3	1.23398e-91	0.268611	0.486	0.26	2.46796e-88	2	CDC42EP3
IFIT1	2.66749e-180	0.268447	0.571	0.299	5.33498e-177	2	IFIT1
CAVIN3	0	0.266519	0.774	0.473	0	2	CAVIN3
PRSS35	4.00582e-57	0.262033	0.492	0.301	8.01165e-54	2	PRSS35
MALAT1.2	0	0.261988	1	0.996	0	2	MALAT1
MAGED2	0	0.258363	0.952	0.703	0	2	MAGED2
LSAMP	1.16853e-128	0.25688	0.509	0.277	2.33706e-125	2	LSAMP
DEPTOR	5.29629e-53	0.255067	0.432	0.211	1.05926e-49	2	DEPTOR
RIMS1.1	0	0.253691	0.678	0.33	0	2	RIMS1
LHFPL6.1	6.03763e-228	0.253251	0.716	0.461	1.20753e-224	2	LHFPL6
TGFBR2.1	2.25878e-34	-0.250063	0.334	0.279	4.51756e-31	2	TGFBR2
IQGAP2	5.0575e-16	-0.250123	0.387	0.31	1.0115e-12	2	IQGAP2
FAM107B	0.00018673	-0.25017	0.426	0.329	0.37346	2	FAM107B
KIF4A	6.22038e-07	-0.251769	0.551	0.393	0.00124408	2	KIF4A
PTPRC	2.91844e-200	-0.251907	0.414	0.205	5.83687e-197	2	PTPRC
ATAD5	6.17759e-50	-0.253602	0.642	0.421	1.23552e-46	2	ATAD5
NFKBIZ.1	1.38766e-05	-0.254016	0.394	0.292	0.0277532	2	NFKBIZ
IHH.1	6.749e-227	-0.254756	0.619	0.355	1.3498e-223	2	IHH
APOLD1.1	4.49334e-07	-0.254839	0.32	0.252	0.000898668	2	APOLD1
FLT1.1	1.2192e-13	-0.255017	0.353	0.24	2.43841e-10	2	FLT1
HES4	1.64968e-79	-0.255765	0.306	0.299	3.29937e-76	2	HES4
PLAUR.1	4.27609e-15	-0.256622	0.355	0.286	8.55218e-12	2	PLAUR
HIGD1B	3.40051e-144	-0.2591	0.581	0.298	6.80103e-141	2	HIGD1B
NETO2	1.76163e-05	-0.259588	0.576	0.385	0.0352325	2	NETO2
ESCO2.1	3.57528e-18	-0.260311	0.573	0.382	7.15056e-15	2	ESCO2
UPP1	9.64216e-51	-0.260911	0.333	0.305	1.92843e-47	2	UPP1
KIF22	8.09993e-144	-0.260997	0.285	0.323	1.61999e-140	2	KIF22
SLBP	5.13898e-38	-0.261279	0.468	0.436	1.0278e-34	2	SLBP
HMGCS1	1.061e-69	-0.261609	0.636	0.405	2.122e-66	2	HMGCS1
KIF2C	1.96186e-98	-0.261711	0.608	0.352	3.92372e-95	2	KIF2C
MYBL2	2.18004e-46	-0.262748	0.57	0.365	4.36008e-43	2	MYBL2
ADGRL4.1	5.05187e-20	-0.263317	0.376	0.243	1.01037e-16	2	ADGRL4
GPRC5A.2	2.40726e-90	-0.263921	0.231	0.25	4.81451e-87	2	GPRC5A
CCL14.1	5.21886e-147	-0.265001	0.481	0.254	1.04377e-143	2	CCL14
ECSCR.1	5.25917e-84	-0.265103	0.451	0.248	1.05183e-80	2	ECSCR
ADGRF5.1	1.02793e-115	-0.265118	0.491	0.285	2.05586e-112	2	ADGRF5
BEX1.2	2.84545e-233	-0.265262	0.623	0.4	5.69089e-230	2	BEX1
MSLN.1	5.9404e-12	-0.266572	0.308	0.243	1.18808e-08	2	MSLN
MIR4435-2HG	1.2582e-24	-0.266938	0.348	0.292	2.5164e-21	2	MIR4435-2HG
ATF3	1.71352e-136	-0.267147	0.254	0.287	3.42704e-133	2	ATF3
SPDL1.2	1.06089e-46	-0.267624	0.437	0.394	2.12177e-43	2	SPDL1
FAM78A.1	5.06275e-10	-0.2679	0.478	0.322	1.01255e-06	2	FAM78A
AP1S2	6.26853e-09	-0.268148	0.43	0.353	1.25371e-05	2	AP1S2
CLU.2	4.53289e-89	-0.268152	0.605	0.372	9.06578e-86	2	CLU
CD93	7.83398e-23	-0.268549	0.264	0.227	1.5668e-19	2	CD93
PIEZO2	6.0616e-21	-0.271244	0.622	0.399	1.21232e-17	2	PIEZO2
PLAGL1.1	3.35305e-129	-0.271396	0.34	0.389	6.7061e-126	2	PLAGL1
PIMREG.1	0.000972151	-0.2718	0.477	0.325	1	2	PIMREG
ADAM12	1.75237e-76	-0.271873	0.397	0.402	3.50475e-73	2	ADAM12
HS6ST1.1	0	-0.273899	0.673	0.354	0	2	HS6ST1
F2R	3.13345e-183	-0.274215	0.302	0.356	6.2669e-180	2	F2R
TXNRD1	1.29942e-18	-0.275067	0.88	0.674	2.59884e-15	2	TXNRD1
MAFB.1	2.94991e-24	-0.27613	0.308	0.245	5.89981e-21	2	MAFB
ARL4A.1	1.25468e-93	-0.277096	0.359	0.362	2.50936e-90	2	ARL4A
C19orf33.1	4.85438e-126	-0.277585	0.542	0.319	9.70876e-123	2	C19orf33
GMNN.2	5.99156e-96	-0.278017	0.396	0.402	1.19831e-92	2	GMNN
GSTA4	3.39965e-53	-0.281243	0.44	0.419	6.79931e-50	2	GSTA4
FEN1.1	1.519e-29	-0.28133	0.564	0.372	3.03801e-26	2	FEN1
ANPEP.1	4.91995e-22	-0.28166	0.476	0.294	9.8399e-19	2	ANPEP
SPC25.1	4.23258e-17	-0.282785	0.517	0.341	8.46515e-14	2	SPC25
AURKB	3.37708e-34	-0.283078	0.538	0.349	6.75416e-31	2	AURKB
BRCA1	3.65697e-15	-0.283344	0.522	0.35	7.31394e-12	2	BRCA1
MCAM.2	6.71028e-284	-0.28559	0.672	0.379	1.34206e-280	2	MCAM
WFDC2.1	1.70174e-284	-0.28592	0.57	0.268	3.40347e-281	2	WFDC2
MRC1.1	3.72662e-86	-0.287455	0.5	0.286	7.45324e-83	2	MRC1
MEDAG	1.36094e-05	-0.287605	0.425	0.348	0.0272189	2	MEDAG
EZH2.1	2.66217e-44	-0.290149	0.599	0.399	5.32434e-41	2	EZH2
ACAT2.1	1.04559e-12	-0.290349	0.574	0.41	2.09118e-09	2	ACAT2
HMGA1.1	2.89065e-09	-0.291234	0.465	0.319	5.78129e-06	2	HMGA1
HIST2H2AC.2	2.22114e-30	-0.292925	0.679	0.489	4.44228e-27	2	HIST2H2AC
ADAMTS1.1	5.58224e-39	-0.292968	0.439	0.416	1.11645e-35	2	ADAMTS1
INHBA.1	2.7086e-08	-0.293351	0.421	0.334	5.4172e-05	2	INHBA
PLK1.2	8.59259e-121	-0.294922	0.599	0.353	1.71852e-117	2	PLK1
AL590434.1.1	3.22896e-151	-0.296821	0.601	0.374	6.45793e-148	2	AL590434.1
TM4SF18.1	2.84226e-05	-0.297408	0.433	0.289	0.0568451	2	TM4SF18
ERVE-1.1	7.18339e-216	-0.297819	0.661	0.407	1.43668e-212	2	ERVE-1
CCNA2.2	2.14552e-07	-0.297914	0.513	0.395	0.000429104	2	CCNA2
KIF23.1	2.19329e-59	-0.298399	0.581	0.39	4.38659e-56	2	KIF23
FST.1	2.06246e-282	-0.29857	0.75	0.48	4.12492e-279	2	FST
PRXL2A.1	2.40415e-39	-0.298677	0.653	0.46	4.80831e-36	2	PRXL2A
TFPI.2	1.12754e-232	-0.298862	0.282	0.35	2.25508e-229	2	TFPI
ALAS1	3.0077e-27	-0.299697	0.576	0.392	6.0154e-24	2	ALAS1
SCD	4.72874e-05	-0.299904	0.486	0.393	0.0945747	2	SCD
KIF20B.1	5.87257e-05	-0.30011	0.571	0.424	0.117451	2	KIF20B
SERPING1.1	1.88113e-269	-0.300808	0.704	0.403	3.76227e-266	2	SERPING1
MCM5	1.63257e-112	-0.300981	0.286	0.308	3.26514e-109	2	MCM5
DUSP2.1	4.79322e-90	-0.302164	0.302	0.299	9.58644e-87	2	DUSP2
TBX2	7.6819e-06	-0.302718	0.472	0.31	0.0153638	2	TBX2
KRT17	2.59034e-06	-0.302884	0.47	0.334	0.00518069	2	KRT17
HMGCR	1.4604e-05	-0.302954	0.606	0.446	0.029208	2	HMGCR
USP1.1	6.14908e-09	-0.304146	0.55	0.463	1.22982e-05	2	USP1
COL4A2.1	7.50369e-83	-0.304147	0.932	0.659	1.50074e-79	2	COL4A2
GRB14.1	2.3073e-56	-0.304281	0.66	0.444	4.61461e-53	2	GRB14
NR4A2	0	-0.306236	0.151	0.293	0	2	NR4A2
RGS2	1.8496e-112	-0.306278	0.341	0.353	3.69921e-109	2	RGS2
YWHAH.1	6.23032e-18	-0.307348	0.739	0.546	1.24606e-14	2	YWHAH
BRCA2.1	1.50978e-10	-0.308389	0.56	0.393	3.01956e-07	2	BRCA2
LPL.2	3.72678e-237	-0.309653	0.723	0.47	7.45356e-234	2	LPL
LDB2	4.40788e-13	-0.310297	0.437	0.359	8.81577e-10	2	LDB2
CENPK	4.13733e-15	-0.313534	0.46	0.369	8.27467e-12	2	CENPK
ECT2.1	3.36269e-81	-0.314957	0.412	0.392	6.72538e-78	2	ECT2
TYMP.1	7.20682e-156	-0.315168	0.259	0.296	1.44136e-152	2	TYMP
HIST1H3B.2	4.18671e-50	-0.315279	0.629	0.445	8.37342e-47	2	HIST1H3B
PWRN1.1	3.33232e-222	-0.315832	0.598	0.339	6.66463e-219	2	PWRN1
CTSS	4.7581e-162	-0.315876	0.27	0.3	9.51621e-159	2	CTSS
LXN.1	9.0486e-121	-0.320019	0.332	0.362	1.80972e-117	2	LXN
CD163.1	0	-0.321205	0.56	0.253	0	2	CD163
REEP6	1.46653e-15	-0.321355	0.464	0.365	2.93306e-12	2	REEP6
NCAPG.2	1.74453e-95	-0.326521	0.415	0.396	3.48905e-92	2	NCAPG
DEPDC1.2	2.00099e-15	-0.327149	0.568	0.385	4.00197e-12	2	DEPDC1
ARHGAP18	1.08302e-27	-0.329215	0.501	0.449	2.16605e-24	2	ARHGAP18
CYP51A1.1	2.02007e-14	-0.329547	0.753	0.573	4.04015e-11	2	CYP51A1
SNHG3	2.18508e-06	-0.330858	0.691	0.511	0.00437016	2	SNHG3
CYB5A.1	1.39143e-10	-0.331812	0.666	0.509	2.78286e-07	2	CYB5A
BCAM.2	1.80778e-11	-0.33227	0.552	0.402	3.61556e-08	2	BCAM
CENPU.2	7.98805e-42	-0.333383	0.557	0.362	1.59761e-38	2	CENPU
LAPTM5	7.94784e-176	-0.335383	0.537	0.257	1.58957e-172	2	LAPTM5
AC068587.4.1	1.36644e-223	-0.337372	0.644	0.364	2.73288e-220	2	AC068587.4
FABP4.1	2.74919e-69	-0.337774	0.454	0.242	5.49837e-66	2	FABP4
MCM3	2.24203e-11	-0.338713	0.582	0.41	4.48406e-08	2	MCM3
ESAM	4.92629e-100	-0.340097	0.519	0.272	9.85259e-97	2	ESAM
ORC6	0.000254429	-0.34077	0.54	0.384	0.508858	2	ORC6
SQLE.1	6.19064e-08	-0.343439	0.664	0.504	0.000123813	2	SQLE
MYO10.1	0.000862848	-0.34429	0.593	0.459	1	2	MYO10
PLXND1	1.76576e-29	-0.344822	0.45	0.392	3.53152e-26	2	PLXND1
RGCC.1	3.37414e-115	-0.345254	0.548	0.311	6.74828e-112	2	RGCC
FCER1G.1	3.25755e-44	-0.345937	0.38	0.223	6.5151e-41	2	FCER1G
CCDC69.1	4.61616e-59	-0.347653	0.402	0.381	9.23232e-56	2	CCDC69
EREG.2	4.26886e-260	-0.349812	0.489	0.222	8.53772e-257	2	EREG
CD9.1	6.13387e-21	-0.350631	0.364	0.312	1.22677e-17	2	CD9
ANLN	1.81369e-07	-0.351501	0.538	0.375	0.000362739	2	ANLN
FTL	2.8721e-27	-0.352401	0.999	0.979	5.7442e-24	2	FTL
CTSC	7.25636e-152	-0.354138	0.358	0.419	1.45127e-148	2	CTSC
CHGB.1	2.31624e-12	-0.356018	0.556	0.43	4.63249e-09	2	CHGB
PLA2G2A.2	5.84093e-41	-0.35722	0.386	0.364	1.16819e-37	2	PLA2G2A
GBP4	3.55946e-122	-0.359007	0.419	0.449	7.11892e-119	2	GBP4
RND3	9.11063e-161	-0.359163	0.345	0.384	1.82213e-157	2	RND3
HSD3B2.2	7.63217e-61	-0.36129	0.58	0.372	1.52643e-57	2	HSD3B2
NDC80.2	1.05777e-39	-0.361324	0.553	0.343	2.11554e-36	2	NDC80
CRHBP.1	1.29631e-173	-0.363708	0.646	0.396	2.59263e-170	2	CRHBP
COL4A1.1	1.46317e-86	-0.36393	0.953	0.717	2.92635e-83	2	COL4A1
PECAM1.1	2.04736e-212	-0.364404	0.563	0.293	4.09471e-209	2	PECAM1
PTCH1.1	1.39368e-18	-0.364548	0.751	0.53	2.78735e-15	2	PTCH1
IDI1.1	9.16236e-97	-0.364576	0.373	0.392	1.83247e-93	2	IDI1
TM7SF2.1	1.00371e-28	-0.368732	0.455	0.408	2.00742e-25	2	TM7SF2
TACC3.1	2.6415e-75	-0.369083	0.624	0.384	5.28301e-72	2	TACC3
F3	1.86243e-30	-0.369368	0.426	0.374	3.72485e-27	2	F3
UBE2T.1	1.0376e-67	-0.36978	0.609	0.392	2.07519e-64	2	UBE2T
VEGFA	8.10795e-10	-0.370275	0.592	0.419	1.62159e-06	2	VEGFA
IFI30.1	7.81385e-123	-0.37111	0.466	0.247	1.56277e-119	2	IFI30
MEG3.1	3.33277e-49	-0.372175	0.903	0.637	6.66555e-46	2	MEG3
NR5A2.1	1.16878e-150	-0.373436	0.621	0.389	2.33756e-147	2	NR5A2
AK1.1	1.59498e-25	-0.3746	0.709	0.511	3.18997e-22	2	AK1
KNL1.1	1.25707e-10	-0.376553	0.58	0.394	2.51414e-07	2	KNL1
CENPM.2	2.37466e-17	-0.376994	0.615	0.417	4.74931e-14	2	CENPM
MGST1.1	3.42253e-14	-0.378045	0.587	0.389	6.84506e-11	2	MGST1
ITGA6.1	3.49961e-35	-0.379779	0.696	0.49	6.99921e-32	2	ITGA6
CFB.1	3.4101e-11	-0.380533	0.419	0.361	6.82021e-08	2	CFB
RANGAP1.1	1.30557e-17	-0.381956	0.554	0.462	2.61115e-14	2	RANGAP1
MCM4.2	1.54064e-06	-0.382396	0.578	0.414	0.00308128	2	MCM4
DNMT1.1	2.09334e-22	-0.382613	0.732	0.523	4.18667e-19	2	DNMT1
SCARA5	1.34817e-23	-0.384257	0.444	0.363	2.69635e-20	2	SCARA5
EPAS1.1	2.60502e-06	-0.386675	0.469	0.34	0.00521004	2	EPAS1
BUB1.2	5.65265e-33	-0.389451	0.622	0.432	1.13053e-29	2	BUB1
HLA-DRB1.1	6.15702e-75	-0.390254	0.257	0.228	1.2314e-71	2	HLA-DRB1
CKAP5	6.15643e-17	-0.390691	0.598	0.506	1.23129e-13	2	CKAP5
HAS1.2	3.7862e-73	-0.391008	0.461	0.275	7.57239e-70	2	HAS1
LYZ.2	0	-0.392539	0.633	0.283	0	2	LYZ
ARPC1B.1	1.14882e-12	-0.398169	0.697	0.516	2.29765e-09	2	ARPC1B
PALMD.1	5.05194e-297	-0.398373	0.22	0.315	1.01039e-293	2	PALMD
GFPT2.2	7.19962e-233	-0.400058	0.244	0.3	1.43992e-229	2	GFPT2
IL32	3.68991e-32	-0.400803	0.404	0.353	7.37982e-29	2	IL32
PLK2.1	4.98632e-44	-0.402529	0.609	0.4	9.97264e-41	2	PLK2
MCM7.2	1.60595e-83	-0.403025	0.384	0.385	3.2119e-80	2	MCM7
CLSPN.2	6.44319e-67	-0.404274	0.636	0.401	1.28864e-63	2	CLSPN
TNFRSF12A.2	4.92172e-144	-0.414355	0.608	0.383	9.84345e-141	2	TNFRSF12A
CCNB2.2	1.0151e-13	-0.414576	0.563	0.376	2.03021e-10	2	CCNB2
NME1.1	1.04534e-08	-0.417128	0.812	0.647	2.09068e-05	2	NME1
AIF1.1	2.71755e-10	-0.418467	0.427	0.281	5.43511e-07	2	AIF1
SMC1A	1.18059e-06	-0.422688	0.801	0.601	0.00236118	2	SMC1A
CKS1B.2	4.92408e-63	-0.42562	0.418	0.405	9.84817e-60	2	CKS1B
GADD45B.1	2.01246e-24	-0.426512	0.61	0.569	4.02491e-21	2	GADD45B
CD99.1	3.71364e-36	-0.42857	0.922	0.75	7.42727e-33	2	CD99
CXCL8.2	0	-0.428673	0.567	0.274	0	2	CXCL8
LAMC3	1.85149e-19	-0.432467	0.592	0.378	3.70298e-16	2	LAMC3
EHD4.1	5.80753e-37	-0.43425	0.526	0.453	1.16151e-33	2	EHD4
CCND1.1	6.2678e-89	-0.436173	0.555	0.338	1.25356e-85	2	CCND1
NOSTRIN.1	9.20309e-308	-0.436716	0.322	0.407	1.84062e-304	2	NOSTRIN
MAD2L1.1	1.25136e-08	-0.438231	0.568	0.4	2.50272e-05	2	MAD2L1
GMFG.1	2.23239e-245	-0.441279	0.287	0.351	4.46478e-242	2	GMFG
COL8A1.2	1.04106e-219	-0.442909	0.297	0.338	2.08212e-216	2	COL8A1
TMEM97.1	8.19858e-45	-0.444177	0.528	0.476	1.63972e-41	2	TMEM97
GADD45A	1.69323e-61	-0.449165	0.476	0.469	3.38647e-58	2	GADD45A
NR4A1.1	1.92122e-35	-0.450206	0.484	0.437	3.84245e-32	2	NR4A1
SERPINE1.1	2.0017e-111	-0.451258	0.321	0.332	4.0034e-108	2	SERPINE1
DUSP6.1	3.97194e-20	-0.452257	0.369	0.305	7.94388e-17	2	DUSP6
BTNL9.1	2.30682e-14	-0.453908	0.53	0.417	4.61364e-11	2	BTNL9
HSPG2.1	1.73829e-13	-0.454136	0.656	0.517	3.47657e-10	2	HSPG2
CENPX.2	2.88947e-32	-0.457521	0.527	0.475	5.77894e-29	2	CENPX
SLC20A1.2	0.000108084	-0.462081	0.501	0.356	0.216168	2	SLC20A1
GTSE1	1.29373e-19	-0.462331	0.508	0.408	2.58745e-16	2	GTSE1
IL1R1.1	5.36031e-24	-0.462702	0.538	0.404	1.07206e-20	2	IL1R1
CYTOR	0.000146309	-0.462987	0.513	0.41	0.292617	2	CYTOR
HLA-DRA.2	4.32953e-15	-0.465429	0.335	0.24	8.65907e-12	2	HLA-DRA
CCL2.2	2.63021e-154	-0.467341	0.252	0.271	5.26042e-151	2	CCL2
GNG11	1.02867e-05	-0.468324	0.76	0.617	0.0205733	2	GNG11
APOD	2.02003e-100	-0.468995	0.406	0.431	4.04005e-97	2	APOD
CXCL2.2	3.22276e-39	-0.472295	0.432	0.271	6.44553e-36	2	CXCL2
PRSS23	3.90188e-05	-0.472597	0.649	0.498	0.0780376	2	PRSS23
IGKC.1	4.33061e-231	-0.47517	0.586	0.328	8.66121e-228	2	IGKC
PDGFRB.1	4.81037e-17	-0.47609	0.5	0.437	9.62073e-14	2	PDGFRB
MGARP.1	5.13285e-92	-0.477605	0.471	0.471	1.02657e-88	2	MGARP
ANGPTL4.1	6.57085e-15	-0.47788	0.8	0.599	1.31417e-11	2	ANGPTL4
LMNB1.1	0.000152765	-0.478261	0.59	0.418	0.305529	2	LMNB1
PPIF.2	7.5568e-209	-0.480724	0.357	0.437	1.51136e-205	2	PPIF
VCAM1.1	8.26639e-94	-0.480839	0.434	0.459	1.65328e-90	2	VCAM1
ARHGAP29.2	2.24953e-239	-0.482687	0.279	0.36	4.49906e-236	2	ARHGAP29
CEBPB.2	1.48098e-51	-0.48287	0.466	0.455	2.96196e-48	2	CEBPB
PTRH1.1	1.70605e-08	-0.490488	0.551	0.445	3.4121e-05	2	PTRH1
HMMR.2	3.44721e-75	-0.491251	0.643	0.426	6.89442e-72	2	HMMR
TYROBP.2	9.45265e-236	-0.491588	0.517	0.282	1.89053e-232	2	TYROBP
C1QB.1	1.44781e-227	-0.491836	0.619	0.342	2.89561e-224	2	C1QB
H2AFX.2	1.70941e-05	-0.492097	0.538	0.43	0.0341882	2	H2AFX
DTYMK.2	2.61088e-23	-0.49318	0.577	0.489	5.22176e-20	2	DTYMK
FOS.1	6.94273e-10	-0.496798	0.909	0.74	1.38855e-06	2	FOS
FXYD5.1	5.44615e-137	-0.497239	0.594	0.36	1.08923e-133	2	FXYD5
SEC14L1.1	1.30022e-68	-0.499238	0.481	0.47	2.60043e-65	2	SEC14L1
CTNNAL1.2	7.11404e-27	-0.501508	0.67	0.599	1.42281e-23	2	CTNNAL1
RRM2.2	0.000867394	-0.506495	0.51	0.395	1	2	RRM2
HHIP	1.496e-16	-0.507026	0.524	0.426	2.992e-13	2	HHIP
CLDN5.1	2.48561e-195	-0.50725	0.518	0.255	4.97121e-192	2	CLDN5
C1QA.1	5.33259e-192	-0.510938	0.57	0.337	1.06652e-188	2	C1QA
HES1	2.517e-79	-0.513833	0.417	0.416	5.034e-76	2	HES1
DLGAP5.2	3.44081e-24	-0.514862	0.651	0.449	6.88162e-21	2	DLGAP5
BTG2	1.23121e-44	-0.516171	0.568	0.532	2.46242e-41	2	BTG2
CENPW.1	3.02083e-07	-0.516389	0.552	0.445	0.000604166	2	CENPW
JUNB.1	3.10035e-11	-0.529053	0.807	0.654	6.2007e-08	2	JUNB
HLA-E.2	3.28362e-07	-0.536809	0.721	0.614	0.000656725	2	HLA-E
TCAF1	7.41301e-10	-0.537407	0.839	0.671	1.4826e-06	2	TCAF1
SPRY1.1	8.18168e-245	-0.539269	0.336	0.43	1.63634e-241	2	SPRY1
MT1M.2	8.31657e-47	-0.543278	0.513	0.329	1.66331e-43	2	MT1M
SLC16A1.1	2.65008e-34	-0.54437	0.525	0.48	5.30017e-31	2	SLC16A1
FDPS.1	1.00835e-37	-0.544745	0.649	0.58	2.01671e-34	2	FDPS
AREG.2	3.29543e-156	-0.549432	0.547	0.321	6.59086e-153	2	AREG
CDC20.2	5.84682e-37	-0.550376	0.595	0.387	1.16936e-33	2	CDC20
KRT7.2	1.0905e-91	-0.552582	0.509	0.312	2.181e-88	2	KRT7
CDKN3.2	2.6738e-09	-0.556764	0.589	0.413	5.3476e-06	2	CDKN3
SERPINB2.2	0	-0.56159	0.637	0.395	0	2	SERPINB2
CENPE.1	6.64676e-12	-0.564076	0.634	0.444	1.32935e-08	2	CENPE
RASD1.1	1.27185e-09	-0.570515	0.584	0.456	2.5437e-06	2	RASD1
TK1.2	4.29405e-10	-0.581152	0.537	0.425	8.5881e-07	2	TK1
NDUFA4L2.1	3.40914e-10	-0.585194	0.48	0.315	6.81828e-07	2	NDUFA4L2
HLA-B.1	3.53623e-11	-0.586163	0.876	0.729	7.07245e-08	2	HLA-B
NQO1.1	0.00014817	-0.589923	0.754	0.607	0.29634	2	NQO1
FDX1.1	6.49717e-35	-0.593825	0.487	0.446	1.29943e-31	2	FDX1
PTX3.2	1.28816e-239	-0.594238	0.502	0.268	2.57632e-236	2	PTX3
UPK3B.2	1.47112e-190	-0.595586	0.583	0.338	2.94224e-187	2	UPK3B
EGFL7.1	1.79954e-11	-0.597689	0.478	0.322	3.59908e-08	2	EGFL7
S100A16	1.6317e-08	-0.599302	0.878	0.69	3.2634e-05	2	S100A16
EMP1.2	7.28267e-20	-0.600722	0.574	0.422	1.45653e-16	2	EMP1
HSPE1.1	8.61788e-84	-0.608298	0.733	0.665	1.72358e-80	2	HSPE1
CRIP1	1.10336e-12	-0.622205	0.493	0.372	2.20673e-09	2	CRIP1
HSD17B1.2	1.41858e-201	-0.628045	0.798	0.572	2.83716e-198	2	HSD17B1
HPR.2	7.9157e-56	-0.630791	0.547	0.361	1.58314e-52	2	HPR
MEST	8.09751e-183	-0.636021	0.391	0.448	1.6195e-179	2	MEST
CCND2.2	1.57121e-27	-0.644233	0.578	0.517	3.14243e-24	2	CCND2
DEK.1	1.86189e-33	-0.650053	0.868	0.716	3.72378e-30	2	DEK
UBE2C.2	0.000100287	-0.651976	0.475	0.361	0.200575	2	UBE2C
SRGN.2	1.4935e-79	-0.655501	0.547	0.337	2.987e-76	2	SRGN
ZFP36L2.1	9.58342e-81	-0.663947	0.741	0.675	1.91668e-77	2	ZFP36L2
SOCS3.1	2.36149e-71	-0.66406	0.412	0.42	4.72297e-68	2	SOCS3
TMPO.2	4.86078e-07	-0.665297	0.742	0.586	0.000972155	2	TMPO
HIST1H1C.2	3.59764e-05	-0.669285	0.798	0.619	0.0719527	2	HIST1H1C
S100A8.2	1.29928e-202	-0.676738	0.539	0.332	2.59857e-199	2	S100A8
ETS1	2.35793e-213	-0.677341	0.496	0.529	4.71586e-210	2	ETS1
LMBR1L	1.79099e-11	-0.678837	0.465	0.394	3.58199e-08	2	LMBR1L
RANBP1.2	1.60956e-45	-0.68369	0.788	0.655	3.21912e-42	2	RANBP1
HIST1H1B.2	3.99339e-29	-0.686969	0.672	0.475	7.98677e-26	2	HIST1H1B
PLIN2.2	5.3294e-59	-0.687103	0.464	0.477	1.06588e-55	2	PLIN2
ID1.1	1.1956e-156	-0.695109	0.36	0.411	2.39121e-153	2	ID1
CKS2.2	5.87268e-229	-0.706928	0.351	0.43	1.17454e-225	2	CKS2
STMN1.1	5.38502e-31	-0.715405	0.868	0.724	1.077e-27	2	STMN1
CALM1.2	1.21473e-81	-0.717251	0.94	0.808	2.42945e-78	2	CALM1
HSPD1.1	3.10497e-162	-0.721982	0.921	0.793	6.20994e-159	2	HSPD1
S100A4.2	4.2784e-16	-0.72279	0.413	0.352	8.5568e-13	2	S100A4
EZR.2	6.75551e-35	-0.728446	0.762	0.653	1.3511e-31	2	EZR
LDLR.2	1.0461e-49	-0.734981	0.596	0.519	2.09221e-46	2	LDLR
SGK1.2	5.72091e-39	-0.73589	0.694	0.632	1.14418e-35	2	SGK1
MGP.2	9.00297e-11	-0.736784	0.654	0.525	1.80059e-07	2	MGP
KPNA2.1	3.50416e-37	-0.740312	0.549	0.474	7.00832e-34	2	KPNA2
C3.2	2.05429e-11	-0.740506	0.485	0.46	4.10858e-08	2	C3
ASPM.1	9.03461e-23	-0.741903	0.705	0.519	1.80692e-19	2	ASPM
PCLAF.2	2.73653e-20	-0.760363	0.589	0.48	5.47306e-17	2	PCLAF
SLC2A3.1	7.0354e-167	-0.762115	0.426	0.472	1.40708e-163	2	SLC2A3
BIRC5.2	9.26225e-08	-0.771176	0.58	0.462	0.000185245	2	BIRC5
JPT1.2	1.47188e-39	-0.777596	0.736	0.624	2.94377e-36	2	JPT1
KLF6.1	1.68923e-21	-0.779485	0.757	0.643	3.37847e-18	2	KLF6
NFKBIA.2	2.83752e-18	-0.780437	0.708	0.542	5.67505e-15	2	NFKBIA
TPM3	9.33775e-70	-0.79663	0.838	0.711	1.86755e-66	2	TPM3
STC1.1	4.04277e-14	-0.799618	0.578	0.463	8.08553e-11	2	STC1
CALB2.1	0.000533139	-0.800109	0.608	0.47	1	2	CALB2
HMGN2.1	7.7772e-97	-0.80027	0.907	0.781	1.55544e-93	2	HMGN2
RBP7.1	1.37905e-76	-0.819048	0.629	0.407	2.7581e-73	2	RBP7
SMC4.2	3.46957e-22	-0.82223	0.652	0.536	6.93914e-19	2	SMC4
IER2.2	2.053e-101	-0.825976	0.637	0.616	4.106e-98	2	IER2
ALDH1A3.2	1.25989e-06	-0.829606	0.571	0.428	0.00251979	2	ALDH1A3
PTGDS.2	9.63732e-156	-0.844521	0.571	0.335	1.92746e-152	2	PTGDS
TIMP3.2	5.56055e-42	-0.857843	0.401	0.38	1.11211e-38	2	TIMP3
TYMS.2	5.81613e-23	-0.860073	0.562	0.458	1.16323e-19	2	TYMS
HIST1H1A.2	8.65753e-17	-0.866317	0.641	0.478	1.73151e-13	2	HIST1H1A
RNASE1.1	6.57098e-95	-0.866666	0.565	0.556	1.3142e-91	2	RNASE1
CYP11A1.1	1.04666e-169	-0.867512	0.466	0.49	2.09333e-166	2	CYP11A1
TUBA1C.1	7.86607e-56	-0.868268	0.633	0.569	1.57321e-52	2	TUBA1C
VCAN.1	1.36157e-48	-0.88178	0.738	0.558	2.72313e-45	2	VCAN
ARL6IP1.1	4.35051e-07	-0.882347	0.783	0.627	0.000870102	2	ARL6IP1
RGS5.2	4.71949e-62	-0.919866	0.582	0.39	9.43899e-59	2	RGS5
DSP.2	2.61379e-71	-0.928808	0.705	0.525	5.22758e-68	2	DSP
UBE2S.1	3.14955e-35	-0.941938	0.663	0.573	6.29909e-32	2	UBE2S
DDIT4.1	4.9929e-58	-0.948503	0.743	0.626	9.98581e-55	2	DDIT4
FDXR.1	7.33267e-109	-0.950797	0.6	0.561	1.46653e-105	2	FDXR
NUSAP1.2	1.00881e-06	-0.966422	0.636	0.503	0.00201762	2	NUSAP1
TUBB4B.2	3.16463e-67	-0.97503	0.739	0.649	6.32926e-64	2	TUBB4B
MT1E.2	3.13663e-92	-0.980106	0.682	0.438	6.27327e-89	2	MT1E
H19.1	2.2633e-12	-0.98909	0.721	0.595	4.52659e-09	2	H19
PRG4.2	3.51352e-110	-0.990987	0.637	0.453	7.02705e-107	2	PRG4
HMGB1.2	0	-1.00144	0.988	0.928	0	2	HMGB1
APOC1.2	1.19905e-220	-1.00325	0.456	0.525	2.3981e-217	2	APOC1
RBP1.2	3.57431e-174	-1.0154	0.98	0.944	7.14863e-171	2	RBP1
APOE.1	1.54103e-178	-1.04599	0.971	0.863	3.08206e-175	2	APOE
INHBB.1	5.00133e-102	-1.06363	0.685	0.496	1.00027e-98	2	INHBB
VWF.1	9.54443e-28	-1.06417	0.475	0.296	1.90889e-24	2	VWF
NEAT1.1	2.13311e-18	-1.10167	0.934	0.776	4.26622e-15	2	NEAT1
CCDC71L.2	3.83764e-114	-1.12259	0.387	0.426	7.67529e-111	2	CCDC71L
NAMPT.2	1.10977e-166	-1.13262	0.424	0.493	2.21955e-163	2	NAMPT
TUBA1B.2	7.09284e-234	-1.13517	0.918	0.849	1.41857e-230	2	TUBA1B
SLPI.2	3.82912e-115	-1.15278	0.662	0.454	7.65825e-112	2	SLPI
C11orf96.1	1.55235e-180	-1.15895	0.638	0.66	3.10469e-177	2	C11orf96
HMGB2.2	4.39187e-87	-1.16541	0.597	0.579	8.78373e-84	2	HMGB2
HIST1H4C.1	9.06656e-19	-1.17969	0.816	0.693	1.81331e-15	2	HIST1H4C
TOP2A.2	1.73855e-06	-1.19621	0.688	0.549	0.0034771	2	TOP2A
H2AFZ.1	8.19883e-162	-1.21124	0.861	0.766	1.63977e-158	2	H2AFZ
S100A9.2	7.95842e-88	-1.21603	0.628	0.417	1.59168e-84	2	S100A9
AMH.1	9.47738e-90	-1.22974	0.701	0.508	1.89548e-86	2	AMH
TM4SF1.2	4.42662e-226	-1.23112	0.445	0.517	8.85324e-223	2	TM4SF1
NNMT.2	0.000717235	-1.26358	0.538	0.492	1	2	NNMT
IER3.2	1.829e-120	-1.27125	0.448	0.496	3.65801e-117	2	IER3
S100A13.2	1.21313e-180	-1.28619	0.915	0.846	2.42626e-177	2	S100A13
HP.2	4.74331e-77	-1.3413	0.626	0.43	9.48662e-74	2	HP
CENPF.2	3.19343e-28	-1.38583	0.674	0.56	6.38685e-25	2	CENPF
KRT8.1	1.83219e-25	-1.39503	0.619	0.439	3.66439e-22	2	KRT8
SOD2.2	6.21966e-22	-1.4001	0.526	0.471	1.24393e-18	2	SOD2
STAR.1	1.20416e-82	-1.42333	0.789	0.688	2.40832e-79	2	STAR
DUSP1.2	0	-1.44593	0.537	0.622	0	2	DUSP1
CYP17A1.2	7.70161e-13	-1.52451	0.658	0.486	1.54032e-09	2	CYP17A1
SAT1.2	3.38018e-70	-1.56455	0.634	0.608	6.76035e-67	2	SAT1
RARRES1.2	8.59053e-26	-1.95464	0.674	0.514	1.71811e-22	2	RARRES1
GSTA1.2	2.22284e-90	-2.20519	0.81	0.739	4.44568e-87	2	GSTA1
MT2A.2	1.0676e-151	-2.33151	0.875	0.798	2.1352e-148	2	MT2A
INSL3.2	0	-3.38531	0.843	0.844	0	2	INSL3
MEG3.2	0	1.12841	0.98	0.631	0	3	MEG3
ENC1.2	0	1.01241	0.973	0.586	0	3	ENC1
DDIT4.2	0	0.996325	0.952	0.605	0	3	DDIT4
MEST.1	0	0.978997	0.838	0.399	0	3	MEST
PDGFRB.2	0	0.944528	0.858	0.399	0	3	PDGFRB
C11orf96.2	0	0.943796	0.95	0.627	0	3	C11orf96
BGN.2	0	0.900872	0.967	0.596	0	3	BGN
COLEC11.3	0	0.898278	0.945	0.549	0	3	COLEC11
F3.1	0	0.884135	0.762	0.338	0	3	F3
APOD.1	0	0.851355	0.791	0.389	0	3	APOD
APOE.2	0	0.850439	0.999	0.861	0	3	APOE
RASD1.2	0	0.818165	0.793	0.434	0	3	RASD1
PTCH1.2	0	0.798273	0.886	0.517	0	3	PTCH1
CCN2.1	1.6908e-271	0.792129	0.698	0.441	3.38161e-268	3	CCN2
BTG2.1	0	0.787094	0.837	0.503	0	3	BTG2
HHIP.1	0	0.775388	0.767	0.401	0	3	HHIP
CLDN1	0	0.745233	0.858	0.497	0	3	CLDN1
COL15A1.1	0	0.71694	0.937	0.567	0	3	COL15A1
HES1.1	0	0.710891	0.771	0.378	0	3	HES1
APOC1.3	0	0.671086	0.868	0.48	0	3	APOC1
SOCS1.1	0	0.660033	0.672	0.319	0	3	SOCS1
GBP4.1	0	0.653864	0.789	0.408	0	3	GBP4
NR4A1.2	0	0.6393	0.774	0.407	0	3	NR4A1
ZFP36L2.2	0	0.630938	0.943	0.653	0	3	ZFP36L2
PEG10.1	0	0.62624	0.941	0.598	0	3	PEG10
SCARA5.1	0	0.619104	0.671	0.339	0	3	SCARA5
CCDC3.1	0	0.608282	0.802	0.442	0	3	CCDC3
TCAF1.1	0	0.592644	0.961	0.659	0	3	TCAF1
HEYL	0	0.592047	0.691	0.352	0	3	HEYL
IRS2	0	0.59162	0.71	0.314	0	3	IRS2
ADAMTS5.1	0	0.591083	0.749	0.412	0	3	ADAMTS5
GADD45B.2	0	0.584435	0.834	0.545	0	3	GADD45B
KRT17.1	5.16979e-226	0.575528	0.563	0.325	1.03396e-222	3	KRT17
LAMC3.1	0	0.569129	0.679	0.37	0	3	LAMC3
LAMP5.1	2.2227e-279	0.568947	0.574	0.273	4.44541e-276	3	LAMP5
PEG3.2	0	0.562129	0.969	0.662	0	3	PEG3
COL3A1.3	0	0.555361	1	0.776	0	3	COL3A1
ADAM12.1	0	0.545819	0.688	0.37	0	3	ADAM12
HMGN2.2	2.14858e-273	0.539127	0.973	0.775	4.29717e-270	3	HMGN2
SPON2.3	0	0.530313	0.852	0.523	0	3	SPON2
CCDC68	0	0.529225	0.716	0.356	0	3	CCDC68
JUNB.2	0	0.527199	0.894	0.645	0	3	JUNB
PKDCC.1	0	0.52674	0.863	0.507	0	3	PKDCC
FOS.2	0	0.506615	0.96	0.736	0	3	FOS
PHLDA1	0	0.505093	0.648	0.309	0	3	PHLDA1
IER2.3	0	0.498893	0.87	0.591	0	3	IER2
ADAMTS1.2	0	0.491768	0.72	0.386	0	3	ADAMTS1
SGK1.3	0	0.481236	0.937	0.607	0	3	SGK1
COL18A1.3	0	0.476881	0.911	0.596	0	3	COL18A1
CYP11A1.2	0	0.473947	0.819	0.452	0	3	CYP11A1
BTNL9.2	0	0.469244	0.673	0.402	0	3	BTNL9
F2R.1	0	0.466513	0.614	0.322	0	3	F2R
STC1.2	0	0.464902	0.747	0.446	0	3	STC1
CEBPD.1	0	0.464313	0.942	0.694	0	3	CEBPD
GPM6B	0	0.456905	0.625	0.367	0	3	GPM6B
TSPAN33.1	0	0.454211	0.718	0.416	0	3	TSPAN33
RND3.1	0	0.445821	0.71	0.344	0	3	RND3
ETS1.1	0	0.437464	0.828	0.493	0	3	ETS1
CYGB	6.89446e-226	0.436492	0.589	0.326	1.37889e-222	3	CYGB
MEG8.1	0	0.426027	0.784	0.486	0	3	MEG8
IGFBP2.2	1.78997e-259	0.413201	0.999	0.847	3.57994e-256	3	IGFBP2
SNHG3.1	1.67166e-274	0.406822	0.751	0.506	3.34332e-271	3	SNHG3
EDIL3	0	0.406444	0.698	0.413	0	3	EDIL3
NR4A2.1	0	0.401931	0.56	0.247	0	3	NR4A2
PLAGL1.2	0	0.395942	0.669	0.353	0	3	PLAGL1
COL4A2.2	0	0.393744	0.955	0.658	0	3	COL4A2
ID3	4.52442e-149	0.387627	0.715	0.504	9.04883e-146	3	ID3
TCIM	1.52617e-193	0.385255	0.495	0.215	3.05234e-190	3	TCIM
HTRA3.1	2.97133e-247	0.381361	0.712	0.436	5.94266e-244	3	HTRA3
ISG15.1	8.22973e-304	0.373438	0.939	0.662	1.64595e-300	3	ISG15
COLEC12	0	0.372994	0.652	0.384	0	3	COLEC12
IL32.1	8.90833e-239	0.369544	0.606	0.332	1.78167e-235	3	IL32
PIEZO2.1	0	0.356837	0.64	0.399	0	3	PIEZO2
COL4A1.2	0	0.337647	0.982	0.716	0	3	COL4A1
JUN.1	1.13915e-183	0.336078	0.972	0.781	2.2783e-180	3	JUN
SMTN	7.26122e-191	0.330741	0.607	0.352	1.45224e-187	3	SMTN
VCL	1.36092e-294	0.321336	0.85	0.579	2.72183e-291	3	VCL
CYP1B1	8.08657e-49	0.320976	0.483	0.328	1.61731e-45	3	CYP1B1
STAR.2	0	0.317593	0.972	0.669	0	3	STAR
ANGPTL4.2	0	0.31147	0.889	0.591	0	3	ANGPTL4
NRK	0	0.302457	0.654	0.368	0	3	NRK
FOXS1.1	1.56824e-128	0.301894	0.561	0.348	3.13648e-125	3	FOXS1
WFDC1.1	5.96689e-286	0.299566	0.905	0.595	1.19338e-282	3	WFDC1
FILIP1L.2	0	0.292175	0.896	0.594	0	3	FILIP1L
GADD45G.1	1.61013e-69	0.288312	0.598	0.438	3.22026e-66	3	GADD45G
ECM1	1.70953e-211	0.288186	0.528	0.287	3.41905e-208	3	ECM1
STC2	5.19578e-74	0.287784	0.473	0.291	1.03916e-70	3	STC2
ENG.2	1.55689e-276	0.273411	0.816	0.523	3.11377e-273	3	ENG
THBD	1.00737e-190	0.272796	0.487	0.232	2.01473e-187	3	THBD
TIAM1	1.57205e-203	0.269131	0.606	0.365	3.14409e-200	3	TIAM1
CHST2	5.07017e-134	0.268316	0.547	0.315	1.01403e-130	3	CHST2
CYTL1.1	7.08603e-162	0.264926	0.54	0.297	1.41721e-158	3	CYTL1
THBS4	5.25371e-155	0.258994	0.55	0.329	1.05074e-151	3	THBS4
NME1.2	6.70316e-260	0.257239	0.895	0.64	1.34063e-256	3	NME1
SLC2A3.2	2.85552e-290	0.252931	0.713	0.44	5.71105e-287	3	SLC2A3
SPRY1.2	1.67172e-122	-0.250213	0.587	0.402	3.34343e-119	3	SPRY1
HMMR.3	2.49246e-49	-0.251145	0.593	0.433	4.98491e-46	3	HMMR
YWHAH.2	9.49184e-07	-0.251352	0.685	0.553	0.00189837	3	YWHAH
GRB14.2	1.85362e-21	-0.252156	0.57	0.456	3.70723e-18	3	GRB14
NPDC1.1	2.83623e-05	-0.252314	0.461	0.407	0.0567245	3	NPDC1
HRH1	4.83045e-42	-0.252607	0.339	0.34	9.6609e-39	3	HRH1
S100A2	2.01626e-08	-0.254059	0.394	0.309	4.03252e-05	3	S100A2
CSRP2	3.55997e-54	-0.255061	0.402	0.407	7.11995e-51	3	CSRP2
ATAD2.1	1.06851e-22	-0.255079	0.554	0.409	2.13703e-19	3	ATAD2
ADGRL4.2	0.00015486	-0.255439	0.348	0.247	0.309719	3	ADGRL4
COL14A1.2	3.10698e-63	-0.255772	0.328	0.329	6.21396e-60	3	COL14A1
ECSCR.2	3.88073e-69	-0.256849	0.394	0.256	7.76145e-66	3	ECSCR
RETN.1	3.31751e-13	-0.257581	0.382	0.3	6.63502e-10	3	RETN
DIPK2B	4.42452e-07	-0.2583	0.328	0.237	0.000884905	3	DIPK2B
TUBB4B.3	3.3762e-19	-0.258872	0.805	0.643	6.7524e-16	3	TUBB4B
TPM3.1	5.39022e-36	-0.260044	0.891	0.706	1.07804e-32	3	TPM3
MAFB.2	3.89243e-115	-0.261723	0.217	0.255	7.78486e-112	3	MAFB
CLSPN.3	3.23641e-07	-0.263777	0.509	0.416	0.000647282	3	CLSPN
CYB5A.2	1.0632e-38	-0.264563	0.685	0.508	2.12641e-35	3	CYB5A
CRYAB.1	2.19964e-76	-0.265223	0.265	0.293	4.39927e-73	3	CRYAB
PHLDB2.1	0.000591345	-0.265839	0.397	0.343	1	3	PHLDB2
NDC80.3	3.78871e-39	-0.267371	0.37	0.365	7.57741e-36	3	NDC80
CD44	1.41426e-28	-0.268581	0.348	0.336	2.82853e-25	3	CD44
SOCS3.2	2.18751e-13	-0.269047	0.52	0.408	4.37501e-10	3	SOCS3
UGCG.1	6.50815e-119	-0.269255	0.303	0.374	1.30163e-115	3	UGCG
AVPI1.1	9.83281e-33	-0.269582	0.27	0.259	1.96656e-29	3	AVPI1
OSGIN2	2.38997e-19	-0.270683	0.381	0.349	4.77994e-16	3	OSGIN2
CYSTM1	1.37388e-17	-0.271445	0.371	0.345	2.74775e-14	3	CYSTM1
UBE2T.2	1.04442e-30	-0.272188	0.428	0.413	2.08883e-27	3	UBE2T
CPM	9.45903e-20	-0.275464	0.414	0.302	1.89181e-16	3	CPM
HIST1H3B.3	1.40954e-85	-0.275715	0.595	0.45	2.81907e-82	3	HIST1H3B
DIAPH3.1	1.12277e-14	-0.276123	0.565	0.436	2.24554e-11	3	DIAPH3
PRC1.2	1.05166e-36	-0.277664	0.623	0.475	2.10333e-33	3	PRC1
FAM78A.2	1.23707e-14	-0.278241	0.367	0.335	2.47414e-11	3	FAM78A
PCDH17.1	1.56068e-150	-0.279171	0.242	0.272	3.12136e-147	3	PCDH17
BUB1.3	3.14418e-08	-0.279949	0.505	0.446	6.28835e-05	3	BUB1
TENT5A.2	1.71647e-05	-0.280695	0.335	0.286	0.0343293	3	TENT5A
G0S2.1	1.19888e-15	-0.28471	0.474	0.441	2.39776e-12	3	G0S2
MRC1.2	4.5075e-29	-0.285216	0.427	0.295	9.01499e-26	3	MRC1
CLEC14A.1	1.15345e-208	-0.289297	0.227	0.273	2.30689e-205	3	CLEC14A
BCAM.3	1.8959e-51	-0.289497	0.401	0.419	3.7918e-48	3	BCAM
TES.1	1.81102e-72	-0.290938	0.358	0.38	3.62204e-69	3	TES
MDK.2	5.2024e-09	-0.292473	0.871	0.638	1.04048e-05	3	MDK
ERVE-1.2	2.64867e-76	-0.293938	0.569	0.419	5.29734e-73	3	ERVE-1
GMFG.2	2.00845e-27	-0.296244	0.355	0.343	4.01691e-24	3	GMFG
COL16A1.3	2.40087e-148	-0.296418	0.286	0.35	4.80174e-145	3	COL16A1
SLCO3A1.3	4.74423e-12	-0.297445	0.515	0.472	9.48845e-09	3	SLCO3A1
MYO10.2	7.01825e-26	-0.298105	0.6	0.459	1.40365e-22	3	MYO10
WFDC2.2	5.59923e-18	-0.298776	0.271	0.302	1.11985e-14	3	WFDC2
TRABD2A.1	1.61502e-06	-0.299486	0.418	0.351	0.00323004	3	TRABD2A
C19orf33.2	6.51751e-12	-0.299616	0.345	0.343	1.3035e-08	3	C19orf33
H19.2	3.87178e-41	-0.301334	0.745	0.593	7.74356e-38	3	H19
PWRN1.2	3.05151e-14	-0.302725	0.465	0.356	6.10303e-11	3	PWRN1
LIMS2	3.34654e-13	-0.302928	0.432	0.385	6.69308e-10	3	LIMS2
AP1S2.1	3.01809e-08	-0.304419	0.402	0.357	6.03618e-05	3	AP1S2
PLPP1	3.66355e-103	-0.305705	0.27	0.319	7.32711e-100	3	PLPP1
HIST1H1E.2	3.14177e-96	-0.306701	0.725	0.547	6.28353e-93	3	HIST1H1E
LAPTM5.1	6.72002e-252	-0.311086	0.202	0.295	1.344e-248	3	LAPTM5
LTBP1.1	8.8899e-95	-0.317422	0.334	0.36	1.77798e-91	3	LTBP1
CD34	5.94796e-06	-0.319635	0.366	0.269	0.0118959	3	CD34
MEF2C.1	0.000413846	-0.323046	0.531	0.463	0.827693	3	MEF2C
SRGAP1.1	3.41031e-13	-0.326045	0.396	0.37	6.82061e-10	3	SRGAP1
RDH10.2	2.83322e-21	-0.326077	0.31	0.296	5.66643e-18	3	RDH10
AL590434.1.2	0.000269327	-0.327367	0.488	0.388	0.538653	3	AL590434.1
SFRP4.2	6.90334e-17	-0.329553	0.468	0.435	1.38067e-13	3	SFRP4
INHA.1	7.39528e-53	-0.329679	0.307	0.31	1.47906e-49	3	INHA
KPNA2.2	9.70265e-16	-0.329832	0.596	0.469	1.94053e-12	3	KPNA2
ADAM15.1	5.86435e-46	-0.331799	0.295	0.305	1.17287e-42	3	ADAM15
METRNL	2.78047e-11	-0.332618	0.33	0.292	5.56094e-08	3	METRNL
SPSB1	3.06744e-92	-0.333229	0.279	0.327	6.13488e-89	3	SPSB1
MAP1B	0.000520566	-0.333426	0.63	0.508	1	3	MAP1B
UCHL1.2	8.51712e-58	-0.334376	0.481	0.488	1.70342e-54	3	UCHL1
CALCRL	3.15673e-09	-0.336142	0.376	0.334	6.31347e-06	3	CALCRL
CD163.2	5.23076e-88	-0.337907	0.243	0.289	1.04615e-84	3	CD163
HS6ST1.2	0.000708708	-0.338508	0.442	0.381	1	3	HS6ST1
VWA1.1	2.3828e-24	-0.338954	0.321	0.304	4.76559e-21	3	VWA1
MAGED2.1	0.000340003	-0.339375	0.889	0.712	0.680005	3	MAGED2
SPINT2.1	0.000462527	-0.340453	0.372	0.278	0.925054	3	SPINT2
ADAMTS16.3	4.01341e-60	-0.343027	0.405	0.413	8.02683e-57	3	ADAMTS16
FHOD3	2.46677e-14	-0.344174	0.518	0.45	4.93353e-11	3	FHOD3
CSGALNACT1.1	2.29496e-98	-0.346055	0.405	0.43	4.58992e-95	3	CSGALNACT1
PIM1	1.01988e-33	-0.346899	0.393	0.395	2.03976e-30	3	PIM1
ID2.2	0.000153904	-0.347822	0.452	0.394	0.307807	3	ID2
TPX2.2	3.66827e-16	-0.34787	0.642	0.514	7.33655e-13	3	TPX2
AC068587.4.2	2.22383e-13	-0.347943	0.499	0.382	4.44766e-10	3	AC068587.4
EREG.3	4.5739e-28	-0.348229	0.312	0.243	9.1478e-25	3	EREG
HLA-E.3	1.11086e-16	-0.349372	0.768	0.61	2.22171e-13	3	HLA-E
RRM2.3	4.53781e-15	-0.349796	0.516	0.395	9.07562e-12	3	RRM2
TSPAN6	2.39471e-06	-0.352299	0.491	0.441	0.00478943	3	TSPAN6
RGCC.2	3.5034e-09	-0.352603	0.37	0.332	7.0068e-06	3	RGCC
CENPF.3	4.46375e-36	-0.354974	0.704	0.558	8.9275e-33	3	CENPF
KLF6.2	1.54199e-21	-0.355457	0.806	0.639	3.08399e-18	3	KLF6
IFI27.2	9.01102e-12	-0.356376	0.913	0.86	1.8022e-08	3	IFI27
LXN.2	5.48274e-47	-0.356725	0.35	0.36	1.09655e-43	3	LXN
SLC20A1.3	3.57659e-13	-0.360985	0.39	0.369	7.15319e-10	3	SLC20A1
PDPN.1	7.89391e-69	-0.361798	0.345	0.372	1.57878e-65	3	PDPN
PECAM1.2	5.556e-07	-0.367527	0.353	0.317	0.0011112	3	PECAM1
IFI30.2	1.52762e-16	-0.36778	0.371	0.259	3.05524e-13	3	IFI30
NUSAP1.3	1.9964e-69	-0.372582	0.68	0.499	3.9928e-66	3	NUSAP1
NR5A2.2	6.59877e-25	-0.372941	0.521	0.401	1.31975e-21	3	NR5A2
CRHBP.2	9.78752e-08	-0.373846	0.522	0.411	0.00019575	3	CRHBP
SERPINF1.2	0.000811031	-0.375332	0.537	0.455	1	3	SERPINF1
PRXL2A.2	2.30353e-63	-0.379487	0.458	0.483	4.60706e-60	3	PRXL2A
CCL2.3	3.19892e-47	-0.380003	0.248	0.271	6.39784e-44	3	CCL2
CD47.1	6.55937e-22	-0.382016	0.5	0.471	1.31187e-18	3	CD47
CXCL12.2	2.34451e-17	-0.383135	0.406	0.364	4.68903e-14	3	CXCL12
NOSTRIN.2	5.43685e-13	-0.385136	0.496	0.388	1.08737e-09	3	NOSTRIN
HLA-DRB1.2	2.93018e-57	-0.387411	0.357	0.218	5.86037e-54	3	HLA-DRB1
LUM.3	1.3146e-51	-0.388178	0.665	0.465	2.62919e-48	3	LUM
ANK2.2	3.26136e-39	-0.389779	0.417	0.396	6.52273e-36	3	ANK2
FABP4.2	5.90622e-18	-0.392396	0.327	0.257	1.18124e-14	3	FABP4
MCAM.3	2.76578e-50	-0.394255	0.553	0.394	5.53156e-47	3	MCAM
RAMP1.1	1.51527e-23	-0.396272	0.418	0.4	3.03054e-20	3	RAMP1
CCND1.2	1.44892e-08	-0.397151	0.378	0.359	2.89784e-05	3	CCND1
CPE.1	7.67854e-100	-0.399346	0.282	0.344	1.53571e-96	3	CPE
EFEMP1.2	2.82166e-207	-0.401728	0.19	0.302	5.64332e-204	3	EFEMP1
IGF1.2	1.53178e-13	-0.404637	0.476	0.43	3.06355e-10	3	IGF1
CXCL8.3	3.63179e-07	-0.404897	0.319	0.303	0.000726358	3	CXCL8
MIR202HG.1	2.86642e-11	-0.407249	0.4	0.351	5.73283e-08	3	MIR202HG
LYZ.3	7.83404e-07	-0.408909	0.326	0.319	0.00156681	3	LYZ
CXCL2.3	2.77497e-08	-0.40928	0.341	0.282	5.54994e-05	3	CXCL2
MT-ND4.2	2.18802e-39	-0.412673	1	0.945	4.37603e-36	3	MT-ND4
HAS1.3	1.45132e-10	-0.41335	0.379	0.285	2.90263e-07	3	HAS1
CHGB.2	1.07084e-09	-0.414772	0.546	0.433	2.14168e-06	3	CHGB
AIF1.2	1.89431e-16	-0.421563	0.356	0.29	3.78862e-13	3	AIF1
EPAS1.2	2.81923e-07	-0.422786	0.395	0.349	0.000563846	3	EPAS1
CCDC69.2	4.77015e-22	-0.423021	0.409	0.381	9.5403e-19	3	CCDC69
ID4.3	4.11022e-103	-0.425462	0.358	0.402	8.22044e-100	3	ID4
MKI67.2	4.20793e-33	-0.429199	0.678	0.529	8.41585e-30	3	MKI67
TIMP1.2	2.94993e-26	-0.431093	0.994	0.884	5.89986e-23	3	TIMP1
IER3.3	6.31615e-87	-0.431355	0.666	0.472	1.26323e-83	3	IER3
ASPM.2	2.66407e-21	-0.433375	0.666	0.525	5.32814e-18	3	ASPM
S100A13.3	5.54202e-24	-0.442305	0.973	0.84	1.1084e-20	3	S100A13
TNXB.2	6.86796e-268	-0.445696	0.196	0.351	1.37359e-264	3	TNXB
SLC16A1.2	1.03181e-10	-0.446111	0.515	0.482	2.06363e-07	3	SLC16A1
GPX3.1	1.65853e-05	-0.446207	0.39	0.351	0.0331705	3	GPX3
NBL1.3	5.75872e-05	-0.449349	0.648	0.532	0.115174	3	NBL1
PLP2	2.03139e-120	-0.45227	0.302	0.377	4.06278e-117	3	PLP2
NFIB	4.95591e-66	-0.458103	0.306	0.341	9.91183e-63	3	NFIB
HLA-DRA.3	1.94148e-22	-0.466609	0.256	0.249	3.88297e-19	3	HLA-DRA
UBE2C.3	5.75078e-05	-0.467614	0.462	0.363	0.115016	3	UBE2C
PDLIM1	7.19393e-33	-0.469551	0.379	0.375	1.43879e-29	3	PDLIM1
HMOX1.1	5.55099e-198	-0.469656	0.233	0.343	1.1102e-194	3	HMOX1
S100A11	1.2233e-10	-0.472244	0.921	0.768	2.44661e-07	3	S100A11
IGKC.2	0.000823056	-0.472438	0.431	0.347	1	3	IGKC
HIST1H1D.2	2.52969e-18	-0.474841	0.609	0.48	5.05937e-15	3	HIST1H1D
PPARG.1	5.20072e-103	-0.478138	0.334	0.38	1.04014e-99	3	PPARG
MPC2.1	1.84297e-06	-0.486404	0.786	0.638	0.00368594	3	MPC2
CD9.2	3.40252e-49	-0.487745	0.438	0.305	6.80504e-46	3	CD9
HLA-C.1	3.0446e-16	-0.488537	0.927	0.764	6.08919e-13	3	HLA-C
NEAT1.2	3.01018e-92	-0.490893	0.976	0.773	6.02036e-89	3	NEAT1
PRKAR2B.2	5.17717e-84	-0.492741	0.82	0.619	1.03543e-80	3	PRKAR2B
TYROBP.3	1.77694e-09	-0.495695	0.366	0.3	3.55389e-06	3	TYROBP
FXYD5.2	2.43114e-131	-0.50292	0.324	0.391	4.86227e-128	3	FXYD5
CKB.2	2.98043e-46	-0.503186	0.398	0.407	5.96086e-43	3	CKB
CLDN11.1	5.56321e-160	-0.503682	0.348	0.42	1.11264e-156	3	CLDN11
TM7SF2.2	6.18933e-08	-0.504456	0.504	0.404	0.000123787	3	TM7SF2
CLDN5.2	3.18309e-78	-0.512208	0.261	0.285	6.36618e-75	3	CLDN5
PTGIS.2	1.47436e-149	-0.51662	0.304	0.401	2.94872e-146	3	PTGIS
ARHGAP29.3	1.84616e-16	-0.519936	0.368	0.349	3.69233e-13	3	ARHGAP29
MMP23B.3	3.33503e-121	-0.527498	0.388	0.436	6.67007e-118	3	MMP23B
C1QA.2	2.46848e-08	-0.528289	0.441	0.352	4.93696e-05	3	C1QA
CRIP2.2	2.79938e-53	-0.531644	0.386	0.4	5.59876e-50	3	CRIP2
NDUFA4L2.2	1.47098e-23	-0.539764	0.427	0.322	2.94196e-20	3	NDUFA4L2
EGFL7.2	1.16826e-08	-0.540481	0.375	0.334	2.33653e-05	3	EGFL7
IGFBP6.3	1.68452e-39	-0.550393	0.346	0.346	3.36903e-36	3	IGFBP6
EMP3	4.8874e-53	-0.551209	0.556	0.55	9.7748e-50	3	EMP3
CFD.2	1.97915e-10	-0.562948	0.353	0.301	3.95829e-07	3	CFD
LMCD1.2	6.41956e-27	-0.568653	0.413	0.397	1.28391e-23	3	LMCD1
KRT7.3	1.30593e-07	-0.579412	0.332	0.333	0.000261186	3	KRT7
GJA1.1	2.31501e-48	-0.581637	0.583	0.561	4.63001e-45	3	GJA1
CD74.1	4.70448e-80	-0.585014	0.31	0.348	9.40895e-77	3	CD74
SERPINB2.3	3.0087e-15	-0.590727	0.514	0.41	6.01739e-12	3	SERPINB2
FBLN1.2	1.91782e-05	-0.591287	0.478	0.417	0.0383563	3	FBLN1
TUBA1A.1	4.85987e-22	-0.595808	0.723	0.641	9.71975e-19	3	TUBA1A
HIST1H1B.3	1.43486e-62	-0.596593	0.617	0.483	2.86971e-59	3	HIST1H1B
CD59.1	7.40126e-22	-0.603611	0.635	0.577	1.48025e-18	3	CD59
HPR.3	5.36208e-09	-0.610074	0.46	0.372	1.07242e-05	3	HPR
LPL.3	7.31211e-05	-0.612687	0.56	0.489	0.146242	3	LPL
PLIN2.3	1.62116e-23	-0.615417	0.61	0.461	3.24232e-20	3	PLIN2
PTX3.3	2.1359e-61	-0.616551	0.27	0.295	4.27179e-58	3	PTX3
CDH2	3.09374e-33	-0.618914	0.493	0.463	6.18749e-30	3	CDH2
HIST1H1C.3	1.50737e-12	-0.626494	0.775	0.623	3.01475e-09	3	HIST1H1C
ACSL4.1	3.36762e-35	-0.630574	0.626	0.586	6.73524e-32	3	ACSL4
SRGN.3	0.000205753	-0.632554	0.406	0.353	0.411507	3	SRGN
DES.2	6.13952e-46	-0.640393	0.357	0.363	1.2279e-42	3	DES
CRIP1.1	2.17942e-30	-0.64176	0.391	0.384	4.35885e-27	3	CRIP1
THBS1.1	2.76204e-05	-0.656034	0.701	0.599	0.0552408	3	THBS1
LMBR1L.1	5.64791e-05	-0.668975	0.448	0.397	0.112958	3	LMBR1L
TOP2A.3	1.14882e-28	-0.680652	0.688	0.55	2.29764e-25	3	TOP2A
SELENOP	5.85896e-49	-0.692303	0.583	0.569	1.17179e-45	3	SELENOP
PLAT.3	4.96462e-98	-0.696292	0.45	0.482	9.92924e-95	3	PLAT
IL1R1.2	1.32275e-71	-0.711344	0.378	0.422	2.64551e-68	3	IL1R1
LGALS3.3	5.77218e-149	-0.720813	0.357	0.445	1.15444e-145	3	LGALS3
HSPG2.2	1.28918e-08	-0.72757	0.581	0.526	2.57835e-05	3	HSPG2
RBP1.3	1.68914e-20	-0.73079	0.997	0.942	3.37827e-17	3	RBP1
TMSB10.2	0	-0.735068	1	0.992	0	3	TMSB10
CLU.3	5.37508e-128	-0.740257	0.32	0.404	1.07502e-124	3	CLU
VIM.2	0	-0.741838	0.999	0.979	0	3	VIM
MALAT1.3	7.44985e-64	-0.749088	1	0.996	1.48997e-60	3	MALAT1
PPP1R12B.1	6.80106e-51	-0.751274	0.514	0.492	1.36021e-47	3	PPP1R12B
HIST1H1A.3	1.01668e-15	-0.758974	0.595	0.485	2.03337e-12	3	HIST1H1A
CCDC80.3	1.7802e-63	-0.785331	0.494	0.495	3.56039e-60	3	CCDC80
CD99.2	1.35028e-28	-0.785416	0.892	0.754	2.70056e-25	3	CD99
RBP7.2	1.263e-32	-0.787724	0.548	0.417	2.52599e-29	3	RBP7
EMP1.3	2.11952e-49	-0.798381	0.452	0.436	4.23904e-46	3	EMP1
CALB2.2	2.11796e-17	-0.809625	0.522	0.48	4.23593e-14	3	CALB2
PLA2G2A.3	9.01136e-30	-0.81865	0.485	0.353	1.80227e-26	3	PLA2G2A
ACTG2.3	2.00408e-20	-0.850046	0.525	0.474	4.00816e-17	3	ACTG2
IGFBP4.2	1.04737e-87	-0.85115	0.732	0.654	2.09473e-84	3	IGFBP4
SMOC2.3	8.70666e-75	-0.860403	0.534	0.505	1.74133e-71	3	SMOC2
CST3.2	2.70397e-124	-0.868394	0.929	0.78	5.40794e-121	3	CST3
S100A16.1	7.90203e-46	-0.880815	0.786	0.702	1.58041e-42	3	S100A16
PRSS23.1	1.89649e-89	-0.90278	0.489	0.516	3.79298e-86	3	PRSS23
TSPO.1	9.48395e-217	-0.912736	0.532	0.602	1.89679e-213	3	TSPO
HIST1H4C.2	2.86002e-12	-0.918356	0.861	0.689	5.72004e-09	3	HIST1H4C
RGS5.3	5.43263e-44	-0.928132	0.541	0.396	1.08653e-40	3	RGS5
AHNAK.3	2.62804e-180	-0.932863	0.382	0.473	5.25609e-177	3	AHNAK
CAV1.2	8.66115e-193	-0.94998	0.373	0.47	1.73223e-189	3	CAV1
TAGLN.2	3.85239e-06	-0.951128	0.775	0.656	0.00770477	3	TAGLN
VCAN.2	9.66254e-06	-0.98347	0.68	0.565	0.0193251	3	VCAN
PRG4.3	4.71471e-28	-1.00218	0.585	0.46	9.42943e-25	3	PRG4
OGN.3	5.20312e-220	-1.01872	0.349	0.438	1.04062e-216	3	OGN
CAVIN1.2	2.5275e-241	-1.02267	0.569	0.632	5.05501e-238	3	CAVIN1
VWF.2	9.18177e-25	-1.02378	0.43	0.302	1.83635e-21	3	VWF
DSP.3	2.55674e-12	-1.03333	0.602	0.538	5.11347e-09	3	DSP
SPRR2F.1	2.66615e-96	-1.04697	0.517	0.519	5.3323e-93	3	SPRR2F
MT1X.2	1.14355e-09	-1.05099	0.54	0.485	2.2871e-06	3	MT1X
MYLK.1	2.80551e-38	-1.09969	0.587	0.534	5.61102e-35	3	MYLK
SERPING1.2	5.19226e-103	-1.15681	0.38	0.441	1.03845e-99	3	SERPING1
SLPI.3	1.42786e-12	-1.18313	0.511	0.472	2.85573e-09	3	SLPI
S100A9.3	6.20465e-48	-1.21266	0.567	0.425	1.24093e-44	3	S100A9
CCDC71L.3	1.47012e-09	-1.21705	0.463	0.418	2.94024e-06	3	CCDC71L
KRT19.3	1.18969e-105	-1.22166	0.572	0.584	2.37937e-102	3	KRT19
ANXA1.2	1.59006e-73	-1.23533	0.443	0.46	3.18011e-70	3	ANXA1
AMH.2	2.57363e-07	-1.26935	0.623	0.518	0.000514725	3	AMH
PTGDS.3	2.7046e-27	-1.28526	0.371	0.358	5.40919e-24	3	PTGDS
APOA1.2	2.40877e-11	-1.29512	0.678	0.576	4.81753e-08	3	APOA1
SOD2.3	1.63958e-19	-1.32192	0.493	0.474	3.27917e-16	3	SOD2
HP.3	1.14803e-49	-1.32717	0.559	0.439	2.29606e-46	3	HP
C3.3	3.04234e-08	-1.33821	0.558	0.452	6.08469e-05	3	C3
ANXA2.2	2.27681e-297	-1.35414	0.598	0.662	4.55363e-294	3	ANXA2
MT1E.3	7.09045e-118	-1.36775	0.399	0.47	1.41809e-114	3	MT1E
MGP.3	8.56363e-130	-1.37252	0.477	0.545	1.71273e-126	3	MGP
HSD17B1.3	1.30067e-20	-1.40039	0.667	0.588	2.60134e-17	3	HSD17B1
KRT8.2	9.14071e-71	-1.41152	0.433	0.46	1.82814e-67	3	KRT8
CYP17A1.3	2.60147e-46	-1.43925	0.626	0.49	5.20294e-43	3	CYP17A1
SERPINE2.2	2.20434e-60	-1.48349	0.69	0.64	4.40868e-57	3	SERPINE2
HTRA1.2	0	-1.52205	0.521	0.633	0	3	HTRA1
MT2A.3	3.89195e-31	-1.86515	0.883	0.798	7.78389e-28	3	MT2A
KRT18.2	1.24386e-48	-1.99453	0.528	0.543	2.48772e-45	3	KRT18
GSTA1.3	4.16477e-78	-2.12909	0.779	0.742	8.32953e-75	3	GSTA1
S100A6.2	0	-2.24164	0.904	0.907	0	3	S100A6
S100A10.2	0	-2.29182	0.61	0.728	0	3	S100A10
INSL3.3	2.93782e-42	-2.36903	0.886	0.839	5.87564e-39	3	INSL3
S100A13.4	0	1.66943	0.991	0.842	0	4	S100A13
STAR.3	0	1.65296	0.989	0.675	0	4	STAR
APOA1.3	0	1.46974	0.918	0.56	0	4	APOA1
INSL3.4	0	1.46492	0.957	0.835	0	4	INSL3
MIR202HG.2	0	1.36584	0.779	0.323	0	4	MIR202HG
MGARP.2	0	1.13166	0.89	0.438	0	4	MGARP
COL15A1.2	0	1.05311	0.953	0.576	0	4	COL15A1
S100A16.2	0	1.01565	0.948	0.691	0	4	S100A16
RBP1.4	0	1.01499	0.998	0.944	0	4	RBP1
CYB5A.3	0	1.00421	0.894	0.496	0	4	CYB5A
TCAF1.2	0	0.997413	0.964	0.667	0	4	TCAF1
APOE.3	0	0.996565	0.998	0.864	0	4	APOE
CYP11A1.3	0	0.985096	0.883	0.456	0	4	CYP11A1
EPHX1.1	0	0.95902	0.91	0.563	0	4	EPHX1
FDXR.2	0	0.943144	0.911	0.538	0	4	FDXR
STC1.3	0	0.936483	0.814	0.448	0	4	STC1
H19.3	0	0.936395	0.893	0.586	0	4	H19
TSHZ2.2	0	0.91464	0.959	0.629	0	4	TSHZ2
MEG3.3	0	0.910987	0.965	0.641	0	4	MEG3
RNASE1.2	0	0.874747	0.934	0.527	0	4	RNASE1
GSTA1.4	0	0.862847	0.947	0.73	0	4	GSTA1
PTRH1.2	0	0.829321	0.773	0.431	0	4	PTRH1
CITED2	0	0.819619	0.831	0.444	0	4	CITED2
SIGLEC11.1	0	0.795458	0.87	0.419	0	4	SIGLEC11
C4BPB	0	0.78794	0.751	0.339	0	4	C4BPB
LHCGR	0	0.756024	0.727	0.234	0	4	LHCGR
PEG3.3	0	0.751334	0.978	0.669	0	4	PEG3
HSPB6.1	0	0.743065	0.794	0.452	0	4	HSPB6
CDKN1C	0	0.729929	0.775	0.377	0	4	CDKN1C
IGFBP2.3	0	0.721519	0.993	0.851	0	4	IGFBP2
POR	0	0.719212	0.89	0.602	0	4	POR
NR5A1	0	0.714461	0.774	0.333	0	4	NR5A1
AK1.2	0	0.683264	0.855	0.506	0	4	AK1
ANPEP.2	1.1913e-176	0.673907	0.554	0.294	2.38261e-173	4	ANPEP
NDFIP1	0	0.673781	0.867	0.556	0	4	NDFIP1
LDLR.3	1.84355e-280	0.653229	0.776	0.508	3.6871e-277	4	LDLR
PTCH2	0	0.650647	0.76	0.358	0	4	PTCH2
BTNL9.3	0	0.650341	0.783	0.401	0	4	BTNL9
PNPLA2	0	0.646423	0.724	0.326	0	4	PNPLA2
MYCBPAP	0	0.642928	0.676	0.22	0	4	MYCBPAP
CD55.1	0	0.623107	0.901	0.575	0	4	CD55
CTNNAL1.3	0	0.620787	0.906	0.583	0	4	CTNNAL1
KCNMA1	0	0.614623	0.816	0.467	0	4	KCNMA1
ACSM3.1	0	0.600809	0.926	0.583	0	4	ACSM3
COL11A1	0	0.598654	0.71	0.395	0	4	COL11A1
SLC18A2	0	0.585795	0.598	0.256	0	4	SLC18A2
GSTA4.1	0	0.566157	0.777	0.393	0	4	GSTA4
CCDC69.3	0	0.563518	0.761	0.354	0	4	CCDC69
OLFML3	0	0.557031	0.758	0.395	0	4	OLFML3
MEG8.2	1.13352e-289	0.556055	0.786	0.494	2.26705e-286	4	MEG8
PGRMC1.1	0	0.53959	0.879	0.599	0	4	PGRMC1
FDX1.2	1.2836e-276	0.538895	0.724	0.429	2.56721e-273	4	FDX1
S100A6.3	6.14672e-186	0.526218	0.984	0.9	1.22934e-182	4	S100A6
ENG.3	0	0.515938	0.872	0.526	0	4	ENG
PRKAR2B.3	0	0.509414	0.921	0.616	0	4	PRKAR2B
WFDC1.2	0	0.488265	0.889	0.604	0	4	WFDC1
DHCR24	2.24912e-251	0.485297	0.677	0.408	4.49824e-248	4	DHCR24
C7.2	0	0.484952	0.917	0.606	0	4	C7
PROK1.1	3.47724e-264	0.47864	0.537	0.201	6.95448e-261	4	PROK1
ZFP36L2.3	5.27222e-279	0.470197	0.933	0.662	1.05444e-275	4	ZFP36L2
BTG2.2	6.17538e-293	0.469009	0.819	0.513	1.23508e-289	4	BTG2
EFNA4	0	0.464264	0.65	0.333	0	4	EFNA4
PCSK6	1.31218e-236	0.454954	0.61	0.321	2.62436e-233	4	PCSK6
HSD3B2.3	0	0.45234	0.687	0.37	0	4	HSD3B2
CILP	7.34563e-165	0.445113	0.55	0.292	1.46913e-161	4	CILP
PLAGL1.3	6.84641e-211	0.423105	0.661	0.362	1.36928e-207	4	PLAGL1
PRPS2	6.17139e-254	0.418329	0.619	0.312	1.23428e-250	4	PRPS2
MMP11	2.55344e-105	0.412629	0.544	0.314	5.10688e-102	4	MMP11
FHOD3.1	0	0.410467	0.757	0.433	0	4	FHOD3
C2CD2	9.25531e-300	0.408545	0.658	0.342	1.85106e-296	4	C2CD2
ADCY3	5.56007e-209	0.400807	0.573	0.243	1.11201e-205	4	ADCY3
SCARA5.2	1.92768e-249	0.399322	0.655	0.349	3.85536e-246	4	SCARA5
SFRP1.2	1.17843e-268	0.381305	0.804	0.485	2.35686e-265	4	SFRP1
ERP27	0	0.377793	0.609	0.205	0	4	ERP27
VCAM1.2	0	0.364635	0.779	0.431	0	4	VCAM1
CTRL	0	0.363354	0.579	0.247	0	4	CTRL
ALAS1.1	3.21922e-158	0.359644	0.62	0.395	6.43844e-155	4	ALAS1
RASD1.3	1.70769e-167	0.355983	0.704	0.451	3.41537e-164	4	RASD1
SLC25A37.1	4.60781e-202	0.342426	0.741	0.468	9.21561e-199	4	SLC25A37
CCBE1	0	0.334304	0.635	0.312	0	4	CCBE1
SCD.1	0	0.326997	0.713	0.378	0	4	SCD
GADD45G.2	3.90201e-169	0.316885	0.682	0.436	7.80402e-166	4	GADD45G
NRK.1	1.03106e-303	0.314747	0.695	0.373	2.06213e-300	4	NRK
FOXO4	2.28168e-89	0.313853	0.476	0.23	4.56337e-86	4	FOXO4
TGFBR3.1	7.51989e-126	0.298636	0.577	0.336	1.50398e-122	4	TGFBR3
IQGAP2.1	0	0.295609	0.639	0.293	0	4	IQGAP2
TIAM1.1	1.85228e-187	0.294967	0.63	0.369	3.70455e-184	4	TIAM1
APOC1.4	2.98348e-269	0.293545	0.82	0.494	5.96696e-266	4	APOC1
RGS16.1	2.96537e-258	0.29285	0.596	0.302	5.93075e-255	4	RGS16
KLHDC8B	5.12419e-281	0.28157	0.689	0.363	1.02484e-277	4	KLHDC8B
MPC2.2	1.54991e-187	0.281067	0.878	0.635	3.09982e-184	4	MPC2
INSR.1	6.89863e-226	0.280808	0.756	0.464	1.37973e-222	4	INSR
SH2D4A	1.02792e-227	0.278134	0.702	0.45	2.05585e-224	4	SH2D4A
AGL	7.64576e-217	0.275462	0.662	0.411	1.52915e-213	4	AGL
KLHL4	6.02292e-296	0.272922	0.644	0.352	1.20458e-292	4	KLHL4
OSR2.1	3.72448e-166	0.271937	0.579	0.303	7.44895e-163	4	OSR2
NRP2.3	1.74247e-185	0.27144	0.85	0.59	3.48495e-182	4	NRP2
MIR503HG.3	7.72929e-124	0.268239	0.716	0.438	1.54586e-120	4	MIR503HG
INHA.2	1.61024e-103	0.26617	0.533	0.292	3.22048e-100	4	INHA
SLC35G1	2.51646e-152	0.26542	0.576	0.351	5.03293e-149	4	SLC35G1
LGALS9	1.30383e-133	0.261102	0.548	0.294	2.60767e-130	4	LGALS9
P3H2	1.51323e-167	0.260872	0.692	0.427	3.02647e-164	4	P3H2
HSPD1.2	1.02415e-124	0.250083	0.961	0.794	2.04831e-121	4	HSPD1
GPRC5C	1.63421e-166	-0.250063	0.149	0.255	3.26843e-163	4	GPRC5C
PLAC9	1.11801e-09	-0.250714	0.352	0.225	2.23601e-06	4	PLAC9
ECSCR.3	2.03964e-91	-0.252032	0.439	0.256	4.07927e-88	4	ECSCR
PPP1R14A	2.78839e-19	-0.252246	0.877	0.658	5.57678e-16	4	PPP1R14A
CD248	4.76595e-110	-0.252624	0.292	0.326	9.53189e-107	4	CD248
JPT1.3	2.15546e-39	-0.253559	0.818	0.621	4.31091e-36	4	JPT1
ADGRL4.3	3.22047e-27	-0.253782	0.265	0.256	6.44094e-24	4	ADGRL4
SPC25.2	1.69067e-83	-0.254914	0.318	0.362	3.38134e-80	4	SPC25
MEST.2	9.19177e-05	-0.257139	0.506	0.437	0.183835	4	MEST
PHLDB2.2	1.67036e-11	-0.257472	0.487	0.337	3.34072e-08	4	PHLDB2
RGS2.1	1.70908e-64	-0.257527	0.339	0.353	3.41815e-61	4	RGS2
MSLN.2	2.27169e-100	-0.257769	0.396	0.238	4.54339e-97	4	MSLN
AC020916.1	2.44773e-10	-0.258227	0.341	0.295	4.89547e-07	4	AC020916.1
FEN1.2	8.27653e-22	-0.259888	0.428	0.389	1.65531e-18	4	FEN1
MRGPRF.2	6.17024e-64	-0.260371	0.352	0.362	1.23405e-60	4	MRGPRF
HRH1.1	2.39185e-07	-0.261104	0.377	0.337	0.000478369	4	HRH1
IGFBP3	1.72371e-12	-0.263035	0.416	0.274	3.44742e-09	4	IGFBP3
TFPI2	6.03724e-14	-0.26363	0.319	0.276	1.20745e-10	4	TFPI2
UPP1.1	5.12955e-212	-0.264242	0.203	0.316	1.02591e-208	4	UPP1
NOSTRIN.3	2.41342e-21	-0.267181	0.522	0.388	4.82685e-18	4	NOSTRIN
PCDH17.2	7.36496e-12	-0.267489	0.248	0.271	1.47299e-08	4	PCDH17
ITIH5.2	9.73537e-80	-0.267855	0.331	0.35	1.94707e-76	4	ITIH5
RFLNB	5.93789e-09	-0.267888	0.499	0.353	1.18758e-05	4	RFLNB
CLMP.1	2.12421e-24	-0.267925	0.4	0.369	4.24843e-21	4	CLMP
TENT5A.3	2.88722e-18	-0.269177	0.318	0.288	5.77445e-15	4	TENT5A
AURKB.1	2.17683e-77	-0.269762	0.363	0.369	4.35366e-74	4	AURKB
PTPRE	3.74808e-68	-0.270233	0.317	0.357	7.49615e-65	4	PTPRE
C19orf33.3	2.80254e-18	-0.271087	0.456	0.334	5.60508e-15	4	C19orf33
EZH2.2	3.53308e-14	-0.271233	0.477	0.416	7.06616e-11	4	EZH2
ERVE-1.3	4.71576e-16	-0.271627	0.547	0.425	9.43152e-13	4	ERVE-1
TMPO.3	9.05044e-47	-0.272614	0.789	0.588	1.81009e-43	4	TMPO
CLDN11.2	1.51479e-10	-0.273028	0.56	0.402	3.02958e-07	4	CLDN11
FIBIN.2	4.96846e-54	-0.278675	0.381	0.372	9.93692e-51	4	FIBIN
RGCC.3	2.66133e-09	-0.279175	0.392	0.331	5.32266e-06	4	RGCC
TUBB2A	1.31434e-09	-0.27955	0.511	0.356	2.62868e-06	4	TUBB2A
STMN3	0.000178993	-0.279676	0.415	0.342	0.357987	4	STMN3
MRC1.3	2.31542e-104	-0.280122	0.228	0.314	4.63084e-101	4	MRC1
PCOLCE.3	7.01886e-13	-0.280324	0.475	0.418	1.40377e-09	4	PCOLCE
FAM107B.1	3.11611e-13	-0.281245	0.382	0.335	6.23221e-10	4	FAM107B
ZWINT.1	9.94354e-40	-0.282132	0.4	0.391	1.98871e-36	4	ZWINT
CRIM1	3.43685e-47	-0.282276	0.336	0.344	6.8737e-44	4	CRIM1
TYMP.2	1.35622e-07	-0.282558	0.342	0.289	0.000271245	4	TYMP
ODC1	0.000592214	-0.282935	0.541	0.482	1	4	ODC1
CENPK.1	6.81746e-21	-0.283596	0.419	0.375	1.36349e-17	4	CENPK
PLK1.3	1.67857e-81	-0.284347	0.366	0.379	3.35714e-78	4	PLK1
COL16A1.4	1.27707e-87	-0.285527	0.313	0.347	2.55414e-84	4	COL16A1
HIST2H2AC.3	1.63466e-36	-0.286285	0.673	0.496	3.26932e-33	4	HIST2H2AC
CLEC14A.2	7.05556e-27	-0.287119	0.401	0.258	1.41111e-23	4	CLEC14A
DHRS2.2	8.38592e-15	-0.287768	0.359	0.296	1.67718e-11	4	DHRS2
DNMT1.2	2.32349e-06	-0.287866	0.678	0.535	0.00464697	4	DNMT1
KIF22.1	1.52289e-20	-0.28866	0.344	0.317	3.04577e-17	4	KIF22
BEX1.3	3.3169e-05	-0.288973	0.501	0.417	0.066338	4	BEX1
CCNA2.3	2.7717e-17	-0.290629	0.465	0.402	5.54339e-14	4	CCNA2
GUCY1A2	1.61116e-18	-0.291036	0.563	0.385	3.22232e-15	4	GUCY1A2
TRABD2A.2	2.73108e-60	-0.29201	0.36	0.357	5.46215e-57	4	TRABD2A
RRM1.1	1.09238e-19	-0.293151	0.429	0.389	2.18477e-16	4	RRM1
BRCA2.2	4.96978e-11	-0.293417	0.545	0.4	9.93955e-08	4	BRCA2
TFPI.3	1.45874e-13	-0.29344	0.485	0.331	2.91747e-10	4	TFPI
CDKN1A.1	1.09356e-08	-0.293458	0.477	0.34	2.18713e-05	4	CDKN1A
USP1.2	9.99532e-08	-0.294054	0.611	0.461	0.000199906	4	USP1
FBLN5.2	7.85804e-120	-0.294356	0.226	0.296	1.57161e-116	4	FBLN5
PLPP1.1	5.73891e-34	-0.294867	0.324	0.313	1.14778e-30	4	PLPP1
HIST1H3B.4	7.7937e-06	-0.295685	0.607	0.453	0.0155874	4	HIST1H3B
ARL4A.2	1.61442e-37	-0.295699	0.365	0.361	3.22885e-34	4	ARL4A
DNAJC9.1	1.07863e-29	-0.296936	0.451	0.431	2.15726e-26	4	DNAJC9
TES.2	5.90652e-09	-0.297331	0.454	0.371	1.1813e-05	4	TES
BCAM.4	0.000120371	-0.299744	0.478	0.412	0.240742	4	BCAM
KIF23.2	7.6024e-12	-0.300112	0.469	0.405	1.52048e-08	4	KIF23
CEP55.2	6.98172e-13	-0.300447	0.469	0.415	1.39634e-09	4	CEP55
CEBPB.3	2.04543e-05	-0.30186	0.512	0.452	0.0409086	4	CEBPB
NCAPG.3	5.90483e-06	-0.303308	0.484	0.391	0.0118097	4	NCAPG
ANLN.1	2.40575e-11	-0.304728	0.44	0.388	4.81151e-08	4	ANLN
SPINT2.2	3.44425e-14	-0.305099	0.319	0.285	6.88849e-11	4	SPINT2
CCDC34.1	7.30443e-25	-0.305767	0.445	0.414	1.46089e-21	4	CCDC34
SGO2	1.09025e-51	-0.306604	0.374	0.38	2.18049e-48	4	SGO2
DKK3.1	1.97545e-159	-0.309491	0.21	0.303	3.95091e-156	4	DKK3
GPRC5A.3	3.62721e-135	-0.311768	0.191	0.253	7.25441e-132	4	GPRC5A
AL590434.1.3	3.37785e-148	-0.312204	0.332	0.403	6.7557e-145	4	AL590434.1
UBE2T.3	1.09141e-08	-0.312863	0.544	0.405	2.18281e-05	4	UBE2T
UACA.1	4.50701e-15	-0.31323	0.789	0.612	9.01401e-12	4	UACA
METRNL.1	3.9605e-155	-0.313605	0.2	0.304	7.921e-152	4	METRNL
DEPDC1.3	0.000481665	-0.314695	0.47	0.399	0.963329	4	DEPDC1
THBS2.1	4.29277e-90	-0.315341	0.259	0.298	8.58553e-87	4	THBS2
SPSB1.1	6.91283e-75	-0.316401	0.286	0.325	1.38257e-71	4	SPSB1
PLK2.2	1.12162e-36	-0.316805	0.427	0.422	2.24323e-33	4	PLK2
MEDAG.1	2.74519e-26	-0.317816	0.493	0.346	5.49038e-23	4	MEDAG
ELK3	1.82885e-12	-0.317852	0.531	0.384	3.6577e-09	4	ELK3
PLAUR.2	8.05543e-191	-0.318667	0.196	0.301	1.61109e-187	4	PLAUR
ADAM15.2	9.3323e-05	-0.31889	0.411	0.296	0.186646	4	ADAM15
CYP1B1.1	1.00979e-122	-0.319444	0.274	0.349	2.01957e-119	4	CYP1B1
AP1S2.2	2.3201e-05	-0.320499	0.477	0.352	0.0464019	4	AP1S2
NOTCH3	1.64266e-147	-0.320979	0.221	0.299	3.28531e-144	4	NOTCH3
CD163.3	2.27197e-08	-0.323055	0.394	0.276	4.54393e-05	4	CD163
BASP1.2	5.87004e-21	-0.325272	0.436	0.392	1.17401e-17	4	BASP1
CD47.2	2.4166e-13	-0.325927	0.523	0.47	4.8332e-10	4	CD47
SMTN.1	0.000470616	-0.327102	0.451	0.371	0.941232	4	SMTN
ESAM.1	3.01325e-11	-0.328797	0.327	0.295	6.02651e-08	4	ESAM
HIST1H1E.3	1.75491e-76	-0.329502	0.745	0.551	3.50981e-73	4	HIST1H1E
PWRN1.3	7.672e-28	-0.335393	0.402	0.363	1.5344e-24	4	PWRN1
LIMS2.1	1.8607e-192	-0.336657	0.298	0.396	3.7214e-189	4	LIMS2
NDC80.4	5.3211e-250	-0.337193	0.26	0.373	1.06422e-246	4	NDC80
HES1.2	2.99633e-14	-0.337223	0.456	0.413	5.99266e-11	4	HES1
ANGPTL4.3	6.76736e-18	-0.3383	0.789	0.606	1.35347e-14	4	ANGPTL4
CD34.1	4.49071e-05	-0.338553	0.39	0.27	0.0898142	4	CD34
CCNB2.3	8.91734e-43	-0.338573	0.403	0.395	1.78347e-39	4	CCNB2
FCER1G.2	2.94976e-11	-0.34012	0.319	0.233	5.89952e-08	4	FCER1G
PBK.2	2.36842e-20	-0.341454	0.478	0.429	4.73685e-17	4	PBK
EREG.4	2.30067e-129	-0.341836	0.412	0.237	4.60134e-126	4	EREG
CENPU.3	3.89862e-182	-0.342069	0.304	0.388	7.79723e-179	4	CENPU
TACC3.2	1.65278e-162	-0.344465	0.338	0.415	3.30556e-159	4	TACC3
MCM3.1	3.37607e-59	-0.34474	0.408	0.429	6.75215e-56	4	MCM3
ITGA5.1	2.12328e-170	-0.345412	0.228	0.321	4.24656e-167	4	ITGA5
PECAM1.3	2.33615e-74	-0.346701	0.494	0.307	4.6723e-71	4	PECAM1
LXN.3	1.01257e-08	-0.348013	0.476	0.35	2.02514e-05	4	LXN
F3.2	6.92312e-28	-0.349183	0.409	0.377	1.38462e-24	4	F3
CENPX.3	0.000154475	-0.350302	0.561	0.474	0.308949	4	CENPX
ADAMTS9.2	1.4489e-68	-0.354143	0.368	0.402	2.8978e-65	4	ADAMTS9
AC068587.4.3	2.09432e-113	-0.355101	0.342	0.397	4.18864e-110	4	AC068587.4
ZNF503.2	2.38998e-148	-0.356145	0.244	0.344	4.77996e-145	4	ZNF503
KNL1.2	1.48906e-27	-0.356866	0.453	0.41	2.97812e-24	4	KNL1
PHLDA1.1	3.01046e-17	-0.358104	0.377	0.339	6.02092e-14	4	PHLDA1
HYAL2	2.89255e-12	-0.360669	0.472	0.423	5.7851e-09	4	HYAL2
RRAS	2.08136e-33	-0.361084	0.341	0.336	4.16271e-30	4	RRAS
CAVIN3.1	2.01718e-14	-0.364235	0.556	0.501	4.03435e-11	4	CAVIN3
CRHBP.3	1.35675e-57	-0.364614	0.592	0.408	2.71351e-54	4	CRHBP
PCNA.1	1.00187e-32	-0.366247	0.407	0.39	2.00375e-29	4	PCNA
ITM2A	2.9239e-105	-0.366661	0.246	0.293	5.8478e-102	4	ITM2A
MCM7.3	1.6937e-05	-0.367032	0.452	0.38	0.033874	4	MCM7
ETS2.2	5.17413e-20	-0.367789	0.469	0.424	1.03483e-16	4	ETS2
IFI30.3	1.59888e-104	-0.371976	0.254	0.271	3.19777e-101	4	IFI30
CLDN5.3	4.0712e-05	-0.372591	0.405	0.273	0.0814239	4	CLDN5
HS6ST1.3	1.51151e-129	-0.373234	0.314	0.393	3.02302e-126	4	HS6ST1
CD99.3	5.57176e-28	-0.374229	0.916	0.756	1.11435e-24	4	CD99
EFEMP1.3	7.62487e-243	-0.375336	0.163	0.301	1.52497e-239	4	EFEMP1
SLC20A1.4	1.53973e-83	-0.375376	0.323	0.375	3.07946e-80	4	SLC20A1
NR5A2.3	3.90753e-07	-0.376114	0.472	0.408	0.000781506	4	NR5A2
CYTOR.1	1.85019e-09	-0.377247	0.477	0.416	3.70038e-06	4	CYTOR
PLP2.1	1.25981e-19	-0.378816	0.401	0.367	2.51961e-16	4	PLP2
COL6A3.3	3.02626e-08	-0.382031	0.874	0.62	6.05252e-05	4	COL6A3
NPDC1.2	1.97764e-61	-0.385944	0.396	0.413	3.95528e-58	4	NPDC1
EZR.3	5.52885e-14	-0.386579	0.828	0.651	1.10577e-10	4	EZR
VAMP5	2.49612e-11	-0.387355	0.717	0.531	4.99224e-08	4	VAMP5
HLA-E.4	6.22795e-05	-0.387422	0.76	0.614	0.124559	4	HLA-E
TPM3.2	7.71543e-05	-0.392066	0.876	0.712	0.154309	4	TPM3
FABP5.2	1.85645e-10	-0.393912	0.698	0.56	3.71291e-07	4	FABP5
SPARC.3	9.25302e-22	-0.394516	0.985	0.827	1.8506e-18	4	SPARC
TSPAN6.1	9.02466e-11	-0.395608	0.492	0.442	1.80493e-07	4	TSPAN6
LYZ.4	5.33909e-06	-0.396039	0.332	0.319	0.0106782	4	LYZ
ATAD2.2	4.02374e-15	-0.396871	0.475	0.419	8.04749e-12	4	ATAD2
RDH10.3	4.8323e-88	-0.397075	0.242	0.301	9.66461e-85	4	RDH10
CLSPN.4	1.81492e-50	-0.397848	0.457	0.423	3.62984e-47	4	CLSPN
HMGN2.3	2.41797e-05	-0.397896	0.935	0.783	0.0483595	4	HMGN2
UBXN8.2	2.73442e-05	-0.398393	0.659	0.557	0.0546884	4	UBXN8
HMGB3.1	1.0322e-17	-0.399735	0.526	0.488	2.06441e-14	4	HMGB3
GMFG.3	0.000612407	-0.400296	0.423	0.338	1	4	GMFG
CD44.1	8.99851e-155	-0.400322	0.256	0.344	1.7997e-151	4	CD44
CHGB.3	2.27411e-19	-0.403247	0.578	0.433	4.54822e-16	4	CHGB
CXCL12.3	2.02819e-26	-0.404012	0.397	0.366	4.05639e-23	4	CXCL12
SMC2.1	1.4928e-70	-0.404627	0.458	0.489	2.98561e-67	4	SMC2
GTSE1.1	6.93413e-38	-0.406721	0.445	0.417	1.38683e-34	4	GTSE1
COL5A1.3	1.65591e-10	-0.408959	0.656	0.534	3.31182e-07	4	COL5A1
SOX4.3	5.76831e-10	-0.410076	0.815	0.69	1.15366e-06	4	SOX4
CKAP2.2	9.03336e-13	-0.411658	0.715	0.556	1.80667e-09	4	CKAP2
ACSL4.2	1.41897e-11	-0.413065	0.735	0.578	2.83794e-08	4	ACSL4
LMNB1.2	3.76908e-80	-0.413949	0.416	0.438	7.53815e-77	4	LMNB1
CENPW.2	4.63551e-05	-0.415705	0.538	0.45	0.0927101	4	CENPW
ARHGDIB.1	7.01192e-13	-0.417396	0.406	0.359	1.40238e-09	4	ARHGDIB
AIF1.3	1.2378e-107	-0.418995	0.28	0.298	2.47559e-104	4	AIF1
GADD45B.3	1.01254e-05	-0.419164	0.635	0.568	0.0202508	4	GADD45B
TNXB.3	1.30118e-21	-0.423256	0.368	0.334	2.60235e-18	4	TNXB
DIAPH3.2	3.43789e-97	-0.426536	0.417	0.451	6.87577e-94	4	DIAPH3
TGFBR2.2	1.69482e-74	-0.428072	0.235	0.289	3.38963e-71	4	TGFBR2
CCND1.3	3.76894e-41	-0.428351	0.335	0.363	7.53787e-38	4	CCND1
CCDC3.2	3.77325e-94	-0.428771	0.441	0.48	7.54649e-91	4	CCDC3
SLC9A3R2.1	2.36068e-27	-0.431223	0.496	0.463	4.72137e-24	4	SLC9A3R2
COL6A2.3	0.000162735	-0.432621	0.951	0.73	0.325469	4	COL6A2
KLF2.2	1.54398e-30	-0.432751	0.405	0.396	3.08796e-27	4	KLF2
GFPT2.3	4.76962e-06	-0.435509	0.254	0.297	0.00953924	4	GFPT2
SYNPO2.2	4.69557e-23	-0.435761	0.593	0.534	9.39113e-20	4	SYNPO2
HSPG2.3	2.49314e-24	-0.438615	0.694	0.519	4.98629e-21	4	HSPG2
RAMP1.2	2.79632e-06	-0.439088	0.469	0.397	0.00559265	4	RAMP1
CXCL8.4	3.79591e-156	-0.43968	0.19	0.314	7.59181e-153	4	CXCL8
PPARG.2	3.37776e-42	-0.444503	0.388	0.374	6.75552e-39	4	PPARG
ITGA1	2.73171e-29	-0.445248	0.409	0.371	5.46342e-26	4	ITGA1
RRM2.4	0.000898859	-0.447219	0.485	0.4	1	4	RRM2
NES.1	2.62498e-68	-0.452408	0.395	0.391	5.24997e-65	4	NES
CDKN3.3	4.14609e-30	-0.452619	0.456	0.43	8.29219e-27	4	CDKN3
TNFAIP3.1	6.07108e-119	-0.452854	0.282	0.364	1.21422e-115	4	TNFAIP3
SPRR2F.2	3.57044e-06	-0.456106	0.664	0.508	0.00714087	4	SPRR2F
HLA-DRA.4	2.40285e-78	-0.457254	0.166	0.257	4.80569e-75	4	HLA-DRA
CLU.4	3.39702e-08	-0.461144	0.447	0.392	6.79405e-05	4	CLU
NFIB.1	7.67262e-56	-0.461696	0.312	0.34	1.53452e-52	4	NFIB
PDPN.2	2.28568e-226	-0.463142	0.237	0.379	4.57136e-223	4	PDPN
ZFP36.1	4.7104e-48	-0.466058	0.448	0.476	9.42079e-45	4	ZFP36
CDC20.3	1.6336e-38	-0.466583	0.434	0.406	3.26719e-35	4	CDC20
NR2F1.1	2.97432e-90	-0.467012	0.43	0.469	5.94863e-87	4	NR2F1
CXCL2.4	6.55538e-53	-0.467764	0.249	0.29	1.31108e-49	4	CXCL2
HMMR.4	2.68388e-15	-0.46803	0.505	0.444	5.36777e-12	4	HMMR
MYADM.1	2.30389e-19	-0.472854	0.459	0.417	4.60779e-16	4	MYADM
ACTN1	1.83563e-44	-0.476507	0.569	0.542	3.67127e-41	4	ACTN1
THBS4.1	3.11223e-142	-0.478919	0.296	0.355	6.22446e-139	4	THBS4
COL12A1.3	3.0988e-199	-0.482737	0.261	0.376	6.1976e-196	4	COL12A1
CCL2.4	3.41378e-38	-0.487381	0.421	0.257	6.82756e-35	4	CCL2
PDLIM3	7.11097e-108	-0.488384	0.337	0.391	1.42219e-104	4	PDLIM3
EPAS1.3	1.93572e-35	-0.488392	0.36	0.353	3.87143e-32	4	EPAS1
ID2.3	3.34659e-48	-0.489098	0.393	0.4	6.69317e-45	4	ID2
ARHGAP29.4	1.67253e-37	-0.493407	0.496	0.34	3.34506e-34	4	ARHGAP29
C1QB.2	2.89613e-95	-0.494222	0.344	0.373	5.79226e-92	4	C1QB
MALAT1.4	6.74479e-13	-0.496095	1	0.997	1.34896e-09	4	MALAT1
MYH9	3.72015e-21	-0.496921	0.728	0.64	7.4403e-18	4	MYH9
UTRN.1	6.53898e-37	-0.497525	0.481	0.459	1.3078e-33	4	UTRN
C11orf96.3	2.23315e-08	-0.500694	0.826	0.645	4.4663e-05	4	C11orf96
PIM1.1	3.07241e-120	-0.500969	0.313	0.401	6.14483e-117	4	PIM1
COL3A1.4	6.27248e-12	-0.50178	0.98	0.783	1.2545e-08	4	COL3A1
TK1.3	1.25744e-22	-0.503049	0.486	0.433	2.51487e-19	4	TK1
KPNA2.3	1.70897e-05	-0.503278	0.602	0.472	0.0341795	4	KPNA2
C1QA.3	4.18182e-15	-0.50348	0.472	0.352	8.36363e-12	4	C1QA
FXYD5.3	0	-0.509826	0.203	0.399	0	4	FXYD5
CFD.3	6.54113e-27	-0.513598	0.343	0.303	1.30823e-23	4	CFD
TAGLN2	2.26625e-10	-0.51362	0.766	0.648	4.53249e-07	4	TAGLN2
SFRP4.3	7.31956e-22	-0.515708	0.475	0.435	1.46391e-18	4	SFRP4
APOD.2	1.92024e-46	-0.516392	0.432	0.428	3.84049e-43	4	APOD
HIST1H1C.4	6.99716e-52	-0.518893	0.82	0.624	1.39943e-48	4	HIST1H1C
CLDN1.1	7.7587e-89	-0.523866	0.487	0.536	1.55174e-85	4	CLDN1
IGFBP5.2	0.00015274	-0.527357	0.492	0.416	0.305479	4	IGFBP5
CSRP1.1	2.70693e-62	-0.530165	0.448	0.453	5.41385e-59	4	CSRP1
CKB.3	3.75932e-46	-0.531152	0.406	0.406	7.51864e-43	4	CKB
SLCO3A1.4	9.44871e-161	-0.532136	0.392	0.483	1.88974e-157	4	SLCO3A1
ARPC1B.2	1.70906e-26	-0.533024	0.574	0.532	3.41813e-23	4	ARPC1B
DUSP6.2	7.44141e-93	-0.533233	0.246	0.316	1.48828e-89	4	DUSP6
GPX3.2	2.91233e-07	-0.533502	0.424	0.349	0.000582466	4	GPX3
JUNB.3	3.81796e-17	-0.53542	0.745	0.664	7.63592e-14	4	JUNB
COL5A2.3	7.1268e-90	-0.536388	0.492	0.515	1.42536e-86	4	COL5A2
SGK1.4	2.11481e-05	-0.541158	0.731	0.632	0.0422961	4	SGK1
YWHAH.3	5.91632e-35	-0.54396	0.605	0.563	1.18326e-31	4	YWHAH
AREG.3	0.000883815	-0.54787	0.375	0.343	1	4	AREG
ARL6IP1.2	2.41945e-06	-0.549752	0.771	0.633	0.00483891	4	ARL6IP1
PDLIM1.1	2.74055e-204	-0.551335	0.261	0.385	5.4811e-201	4	PDLIM1
MMP23B.4	1.47625e-138	-0.552179	0.367	0.436	2.95249e-135	4	MMP23B
ADAMTS1.3	1.90212e-52	-0.552599	0.424	0.418	3.80423e-49	4	ADAMTS1
NDUFA4L2.3	4.20323e-05	-0.558581	0.438	0.324	0.0840647	4	NDUFA4L2
CALM1.3	2.94e-17	-0.55876	0.946	0.812	5.88e-14	4	CALM1
ID4.4	9.03646e-74	-0.560693	0.402	0.397	1.80729e-70	4	ID4
MYL12A	1.20715e-27	-0.560702	0.83	0.709	2.4143e-24	4	MYL12A
MT1M.3	2.56543e-06	-0.56329	0.451	0.34	0.00513087	4	MT1M
MT1X.3	9.09569e-42	-0.563494	0.657	0.477	1.81914e-38	4	MT1X
KRT7.4	1.71325e-57	-0.566724	0.29	0.336	3.4265e-54	4	KRT7
SERPINE1.2	6.02698e-75	-0.569465	0.308	0.333	1.2054e-71	4	SERPINE1
EGFL7.3	9.45413e-49	-0.572913	0.342	0.338	1.89083e-45	4	EGFL7
PTGIS.3	6.36394e-96	-0.574334	0.34	0.396	1.27279e-92	4	PTGIS
ACTB	1.04412e-259	-0.574439	0.991	0.954	2.08824e-256	4	ACTB
CCN1.2	1.89867e-52	-0.578701	0.468	0.484	3.79734e-49	4	CCN1
IFI27.3	3.04543e-35	-0.581409	0.922	0.86	6.09085e-32	4	IFI27
DEK.2	3.32966e-14	-0.582688	0.874	0.721	6.65933e-11	4	DEK
CDH2.1	3.13793e-129	-0.585405	0.406	0.47	6.27586e-126	4	CDH2
CCNB1.2	4.09662e-07	-0.591698	0.586	0.445	0.000819323	4	CCNB1
[truncated: 8,932 more rows]

## Sheet: ThecaStroma Subgroup
	p_val	avg_log2FC	pct.1	pct.2	p_val_adj	cluster	gene
COL1A2	0	1.17651	1	0.991	0	0	COL1A2
COL1A1	0	1.1511	1	0.98	0	0	COL1A1
SPON2	0	1.1428	0.99	0.773	0	0	SPON2
LUM	9.38383e-268	1.00571	0.858	0.661	1.87677e-264	0	LUM
COL6A3	0	0.986106	0.999	0.922	0	0	COL6A3
FN1	0	0.97134	0.999	0.89	0	0	FN1
PLAT	0	0.958805	0.929	0.604	0	0	PLAT
OGN	0	0.956467	0.956	0.595	0	0	OGN
SPARCL1	0	0.929652	0.975	0.802	0	0	SPARCL1
COL4A1	0	0.905285	0.997	0.953	0	0	COL4A1
THY1	0	0.899617	0.969	0.783	0	0	THY1
COL3A1	0	0.890089	1	0.989	0	0	COL3A1
TIMP1	1.67276e-251	0.822308	0.999	0.989	3.34552e-248	0	TIMP1
LGALS1	0	0.819663	0.999	0.991	0	0	LGALS1
COL5A2	0	0.799952	0.957	0.71	0	0	COL5A2
ANXA2	0	0.79286	0.957	0.714	0	0	ANXA2
CST3	0	0.790704	0.995	0.953	0	0	CST3
COL18A1	0	0.757411	0.983	0.855	0	0	COL18A1
IGF1	0	0.752463	0.844	0.579	0	0	IGF1
KRT19	1.73206e-260	0.742141	0.916	0.711	3.46413e-257	0	KRT19
IGFBP7	0	0.72425	0.994	0.962	0	0	IGFBP7
CAVIN1	0	0.723896	0.964	0.723	0	0	CAVIN1
COL6A1	0	0.719793	1	0.993	0	0	COL6A1
COL5A1	0	0.704332	0.98	0.816	0	0	COL5A1
TCF21	0	0.700371	0.956	0.752	0	0	TCF21
THBS1	2.09901e-294	0.695876	0.955	0.786	4.19801e-291	0	THBS1
COL6A2	0	0.65861	0.999	0.98	0	0	COL6A2
SPARC	0	0.637693	0.999	0.994	0	0	SPARC
MDK	0	0.631014	0.989	0.866	0	0	MDK
VIM	0	0.616514	1	0.999	0	0	VIM
BGN	1.4955e-214	0.589222	0.984	0.888	2.99101e-211	0	BGN
CALD1	0	0.587857	1	0.997	0	0	CALD1
TAGLN	0	0.582794	0.974	0.817	0	0	TAGLN
NID2	4.35378e-307	0.578932	0.969	0.821	8.70755e-304	0	NID2
SH3BGRL3	0	0.577811	0.97	0.891	0	0	SH3BGRL3
PALLD	7.53052e-297	0.57095	0.95	0.765	1.5061e-293	0	PALLD
S100A11	5.44924e-285	0.559924	0.981	0.921	1.08985e-281	0	S100A11
ID4	1.0927e-263	0.554637	0.802	0.536	2.1854e-260	0	ID4
ITIH5	0	0.53808	0.817	0.5	0	0	ITIH5
LMNA	1.92214e-249	0.537911	0.983	0.918	3.84428e-246	0	LMNA
CAV1	2.42562e-141	0.513988	0.757	0.544	4.85124e-138	0	CAV1
COL12A1	3.72672e-266	0.51167	0.828	0.517	7.45345e-263	0	COL12A1
SEPTIN11	1.02779e-244	0.504819	0.964	0.86	2.05557e-241	0	SEPTIN11
ACTA2	4.79198e-249	0.504227	0.982	0.864	9.58396e-246	0	ACTA2
KCNQ1OT1	6.40585e-152	0.499208	0.985	0.931	1.28117e-148	0	KCNQ1OT1
THBS2	4.58992e-217	0.477727	0.668	0.367	9.17983e-214	0	THBS2
ENC1	3.0785e-155	0.464837	0.979	0.901	6.157e-152	0	ENC1
COL4A2	6.88061e-160	0.46101	0.985	0.922	1.37612e-156	0	COL4A2
MAGED2	7.75315e-226	0.460471	0.982	0.9	1.55063e-222	0	MAGED2
TPM1	1.71509e-261	0.460399	0.996	0.965	3.43018e-258	0	TPM1
HTRA1	7.26941e-264	0.456006	0.956	0.709	1.45388e-260	0	HTRA1
KDELR3	2.56397e-259	0.455235	0.791	0.515	5.12794e-256	0	KDELR3
ITGA11	0	0.448882	0.728	0.352	0	0	ITGA11
DCN	1.79278e-246	0.441985	0.992	0.923	3.58556e-243	0	DCN
TMSB10	0	0.440449	1	1	0	0	TMSB10
BASP1	4.31012e-176	0.429989	0.781	0.552	8.62024e-173	0	BASP1
TUBA1A	1.22215e-119	0.429191	0.901	0.789	2.4443e-116	0	TUBA1A
FOXS1	2.28926e-201	0.423126	0.766	0.532	4.57851e-198	0	FOXS1
ANK2	1.70607e-276	0.42079	0.83	0.548	3.41215e-273	0	ANK2
UBXN8	9.65634e-207	0.420723	0.947	0.786	1.93127e-203	0	UBXN8
SLCO3A1	8.00031e-261	0.419795	0.889	0.613	1.60006e-257	0	SLCO3A1
AHNAK	4.18897e-244	0.414278	0.786	0.501	8.37794e-241	0	AHNAK
COL16A1	1.79628e-235	0.412755	0.799	0.49	3.59255e-232	0	COL16A1
ZNF503	1.40296e-287	0.405	0.764	0.429	2.80592e-284	0	ZNF503
FBLN5	2.04348e-206	0.398429	0.739	0.421	4.08695e-203	0	FBLN5
COPZ2	1.86162e-199	0.396458	0.746	0.448	3.72324e-196	0	COPZ2
PDLIM3	4.74145e-81	0.394432	0.648	0.484	9.48291e-78	0	PDLIM3
PDE5A	6.80025e-149	0.385313	0.788	0.586	1.36005e-145	0	PDE5A
SOX4	1.0677e-186	0.383676	0.976	0.877	2.13541e-183	0	SOX4
PCOLCE	1.30979e-145	0.381471	0.821	0.596	2.61957e-142	0	PCOLCE
ANXA1	6.75771e-122	0.381413	0.677	0.48	1.35154e-118	0	ANXA1
LBH	4.54445e-64	0.378116	0.689	0.585	9.0889e-61	0	LBH
KCTD12	1.25335e-158	0.377665	0.831	0.622	2.5067e-155	0	KCTD12
PTGIS	1.42142e-193	0.375223	0.741	0.458	2.84285e-190	0	PTGIS
GATM	1.29614e-111	0.374608	0.773	0.541	2.59227e-108	0	GATM
MMP23B	1.88651e-214	0.37123	0.882	0.591	3.77301e-211	0	MMP23B
TSPO	1.69436e-183	0.370864	0.913	0.704	3.38872e-180	0	TSPO
SFRP4	2.15656e-144	0.361518	0.841	0.597	4.31313e-141	0	SFRP4
FIBIN	1.87032e-125	0.358317	0.746	0.558	3.74064e-122	0	FIBIN
PEG10	1.37543e-100	0.355515	0.974	0.913	2.75086e-97	0	PEG10
RASSF2	2.7704e-277	0.351348	0.701	0.39	5.54081e-274	0	RASSF2
SMIM41	7.30749e-176	0.348768	0.7	0.479	1.4615e-172	0	SMIM41
CAVIN3	3.02433e-126	0.345625	0.833	0.666	6.04866e-123	0	CAVIN3
OLFML2B	1.43316e-151	0.344931	0.6	0.335	2.86631e-148	0	OLFML2B
SPON1	5.63808e-155	0.344609	0.707	0.462	1.12762e-151	0	SPON1
SMOC2	6.52605e-168	0.339069	0.948	0.749	1.30521e-164	0	SMOC2
LTBP1	1.20266e-209	0.333036	0.784	0.51	2.40531e-206	0	LTBP1
PRSS35	2.75025e-88	0.330774	0.632	0.465	5.5005e-85	0	PRSS35
COL21A1	0	0.328385	0.819	0.556	0	0	COL21A1
COTL1	5.29087e-111	0.327132	0.796	0.634	1.05817e-107	0	COTL1
S100A10	3.73227e-176	0.326187	0.894	0.748	7.46455e-173	0	S100A10
CSRP1	8.30324e-92	0.324529	0.76	0.588	1.66065e-88	0	CSRP1
DHRS2	9.14003e-84	0.32394	0.655	0.47	1.82801e-80	0	DHRS2
NOTCH3	3.92169e-88	0.323142	0.599	0.406	7.84338e-85	0	NOTCH3
PDPN	2.26985e-176	0.322328	0.75	0.459	4.53971e-173	0	PDPN
LIMS1	5.97142e-72	0.315301	0.811	0.688	1.19428e-68	0	LIMS1
GSN	6.25191e-135	0.313731	0.858	0.678	1.25038e-131	0	GSN
NBL1	9.91613e-142	0.311686	0.924	0.726	1.98323e-138	0	NBL1
SERPINE2	3.9121e-118	0.309727	0.906	0.782	7.82419e-115	0	SERPINE2
EMP3	6.51366e-117	0.307469	0.852	0.676	1.30273e-113	0	EMP3
CCN4	1.61609e-222	0.303572	0.639	0.383	3.23218e-219	0	CCN4
CPNE5	8.92722e-284	0.301845	0.686	0.417	1.78544e-280	0	CPNE5
TPM2	5.0906e-240	0.297783	0.998	0.976	1.01812e-236	0	TPM2
PLCXD3	2.82719e-222	0.297252	0.822	0.567	5.65439e-219	0	PLCXD3
DKK3	6.27133e-176	0.293411	0.691	0.395	1.25427e-172	0	DKK3
MYL9	9.67358e-137	0.29282	0.994	0.982	1.93472e-133	0	MYL9
CYTL1	2.13539e-97	0.291499	0.673	0.48	4.27078e-94	0	CYTL1
LMCD1	9.60666e-120	0.29115	0.69	0.485	1.92133e-116	0	LMCD1
G0S2	3.60318e-123	0.290413	0.842	0.622	7.20635e-120	0	G0S2
VCL	1.37546e-83	0.289318	0.917	0.821	2.75092e-80	0	VCL
RAMP1	4.44754e-148	0.288077	0.709	0.494	8.89509e-145	0	RAMP1
ACTN1	1.6239e-86	0.28285	0.892	0.735	3.24779e-83	0	ACTN1
COLEC11	1.69482e-83	0.281277	0.975	0.87	3.38963e-80	0	COLEC11
HTRA3	1.43838e-68	0.276022	0.838	0.699	2.87676e-65	0	HTRA3
VASN	2.04921e-85	0.275821	0.656	0.451	4.09841e-82	0	VASN
FSCN1	2.95453e-124	0.271846	0.87	0.662	5.90905e-121	0	FSCN1
ITGA1	1.18374e-50	0.26867	0.579	0.454	2.36748e-47	0	ITGA1
ENPP6	1.10103e-88	0.264579	0.783	0.612	2.20207e-85	0	ENPP6
HMCN1	9.51861e-81	0.263251	0.532	0.334	1.90372e-77	0	HMCN1
ASPN	4.00844e-213	0.261762	0.61	0.307	8.01688e-210	0	ASPN
MRGPRF	4.25561e-189	0.261362	0.819	0.54	8.51123e-186	0	MRGPRF
SLC9A3R2	1.01005e-108	0.258791	0.857	0.664	2.02009e-105	0	SLC9A3R2
CCDC3	1.00715e-99	0.256887	0.903	0.691	2.01429e-96	0	CCDC3
COL7A1	7.02457e-160	0.255391	0.789	0.553	1.40491e-156	0	COL7A1
GJA1	5.97886e-96	0.25192	0.895	0.711	1.19577e-92	0	GJA1
FILIP1L	8.42012e-80	0.250314	0.962	0.901	1.68402e-76	0	FILIP1L
SELENOP	6.5002e-18	-0.25054	0.715	0.708	1.30004e-14	0	SELENOP
IDI1	2.90872e-54	-0.250822	0.438	0.515	5.81743e-51	0	IDI1
CCDC68	4.21565e-67	-0.252476	0.515	0.583	8.4313e-64	0	CCDC68
HES1	5.88604e-05	-0.256208	0.593	0.566	0.117721	0	HES1
GSTA4	2.04198e-08	-0.258405	0.626	0.59	4.08395e-05	0	GSTA4
CCNA2	1.41155e-83	-0.258441	0.512	0.577	2.82309e-80	0	CCNA2
TMEM106C	1.38501e-44	-0.259123	0.534	0.573	2.77001e-41	0	TMEM106C
NEAT1	6.74935e-14	-0.259297	0.975	0.963	1.34987e-10	0	NEAT1
KIF22	7.32599e-45	-0.261211	0.377	0.442	1.4652e-41	0	KIF22
DNMT1	2.95154e-12	-0.261674	0.794	0.761	5.90307e-09	0	DNMT1
CENPK	6.19958e-183	-0.262288	0.37	0.549	1.23992e-179	0	CENPK
HMGB3	3.56033e-25	-0.263095	0.645	0.672	7.12066e-22	0	HMGB3
MT1X	5.91155e-21	-0.263551	0.556	0.584	1.18231e-17	0	MT1X
PLK1	7.99027e-12	-0.263662	0.573	0.541	1.59805e-08	0	PLK1
RASD1	1.58881e-21	-0.265474	0.728	0.718	3.17761e-18	0	RASD1
ALAS1	0.000499417	-0.266466	0.686	0.585	0.998834	0	ALAS1
PNPLA2	1.4246e-35	-0.269531	0.47	0.511	2.8492e-32	0	PNPLA2
SMC1A	1.34988e-13	-0.269696	0.891	0.841	2.69975e-10	0	SMC1A
PPIF	4.63954e-28	-0.272408	0.564	0.571	9.27907e-25	0	PPIF
PRPS2	1.76901e-45	-0.273459	0.448	0.517	3.53803e-42	0	PRPS2
HIST2H2AC	2.96041e-47	-0.277226	0.733	0.707	5.92081e-44	0	HIST2H2AC
BRCA2	1.18011e-37	-0.279149	0.584	0.581	2.36022e-34	0	BRCA2
SAT1	5.00957e-31	-0.280505	0.67	0.713	1.00191e-27	0	SAT1
CEBPB	2.91935e-58	-0.280793	0.504	0.591	5.83869e-55	0	CEBPB
OLFML3	1.38126e-06	-0.282555	0.662	0.616	0.00276253	0	OLFML3
NCAPG	2.53695e-29	-0.282977	0.543	0.548	5.07391e-26	0	NCAPG
ECT2	2.75945e-75	-0.283542	0.479	0.553	5.51889e-72	0	ECT2
ORC6	9.60422e-70	-0.287417	0.502	0.573	1.92084e-66	0	ORC6
SGO2	1.72816e-23	-0.289373	0.518	0.509	3.45632e-20	0	SGO2
RRM1	1.15716e-101	-0.293	0.44	0.56	2.31432e-98	0	RRM1
GMNN	2.36877e-23	-0.294559	0.567	0.553	4.73755e-20	0	GMNN
LHCGR	2.36628e-245	-0.298254	0.178	0.44	4.73257e-242	0	LHCGR
KIF23	2.55169e-07	-0.298555	0.6	0.572	0.000510337	0	KIF23
SCD	6.16913e-71	-0.299068	0.482	0.562	1.23383e-67	0	SCD
TMEM97	7.78513e-47	-0.299462	0.64	0.656	1.55703e-43	0	TMEM97
NR5A1	4.16989e-55	-0.300783	0.495	0.555	8.33978e-52	0	NR5A1
LAMC3	4.42365e-45	-0.30201	0.57	0.592	8.84729e-42	0	LAMC3
CENPM	5.95158e-08	-0.302027	0.678	0.613	0.000119032	0	CENPM
ID1	3.04093e-23	-0.302598	0.497	0.517	6.08186e-20	0	ID1
RANGAP1	3.28157e-27	-0.303739	0.709	0.683	6.56314e-24	0	RANGAP1
RANBP1	8.0495e-28	-0.310099	0.906	0.858	1.6099e-24	0	RANBP1
KIF20B	1.53916e-15	-0.311867	0.641	0.617	3.07833e-12	0	KIF20B
RHOB	3.64736e-39	-0.313355	0.657	0.682	7.29472e-36	0	RHOB
ANP32E	1.37754e-13	-0.313616	0.779	0.764	2.75508e-10	0	ANP32E
IRS2	2.44413e-43	-0.31491	0.485	0.537	4.88826e-40	0	IRS2
MCM3	0.000571641	-0.31506	0.654	0.591	1	0	MCM3
DLK1	8.77196e-29	-0.315702	0.282	0.354	1.75439e-25	0	DLK1
HSPB6	1.18737e-09	-0.316244	0.757	0.694	2.37473e-06	0	HSPB6
DEPDC1	7.2495e-05	-0.316626	0.672	0.57	0.14499	0	DEPDC1
ANPEP	5.64925e-29	-0.319943	0.428	0.457	1.12985e-25	0	ANPEP
HELLS	1.69887e-25	-0.320011	0.615	0.624	3.39774e-22	0	HELLS
PLAGL1	1.08879e-66	-0.320524	0.486	0.572	2.17758e-63	0	PLAGL1
ZWINT	2.5855e-58	-0.320673	0.518	0.564	5.171e-55	0	ZWINT
DHFR	1.6409e-71	-0.320881	0.532	0.61	3.2818e-68	0	DHFR
ENG	4.85259e-44	-0.321248	0.821	0.805	9.70519e-41	0	ENG
MCM4	1.82814e-17	-0.321256	0.653	0.619	3.65628e-14	0	MCM4
CENPU	1.99308e-161	-0.323289	0.393	0.554	3.98616e-158	0	CENPU
MCM7	1.22641e-56	-0.325725	0.471	0.54	2.45283e-53	0	MCM7
POR	7.76434e-23	-0.327229	0.895	0.861	1.55287e-19	0	POR
CCDC69	1.31631e-155	-0.3328	0.33	0.499	2.63263e-152	0	CCDC69
DIAPH3	1.52991e-94	-0.33281	0.545	0.622	3.05981e-91	0	DIAPH3
CDK1	7.66308e-22	-0.337638	0.589	0.581	1.53262e-18	0	CDK1
ADAM12	1.74602e-05	-0.338727	0.678	0.571	0.0349203	0	ADAM12
TGFBR3	5.61667e-31	-0.338974	0.548	0.541	1.12333e-27	0	TGFBR3
CKAP5	7.94172e-63	-0.343033	0.708	0.742	1.58834e-59	0	CKAP5
ADAMTS5	8.7263e-18	-0.343739	0.679	0.659	1.74526e-14	0	ADAMTS5
PCNA	7.68385e-42	-0.345457	0.521	0.559	1.53677e-38	0	PCNA
HHIP	8.35676e-53	-0.345629	0.585	0.662	1.67135e-49	0	HHIP
CD55	1.06332e-46	-0.346196	0.777	0.799	2.12665e-43	0	CD55
BTNL9	2.26288e-28	-0.34873	0.635	0.63	4.52577e-25	0	BTNL9
UBE2T	2.2065e-38	-0.349869	0.587	0.582	4.41299e-35	0	UBE2T
CCNB2	7.7613e-26	-0.352941	0.552	0.558	1.55226e-22	0	CCNB2
HSD3B2	9.54212e-09	-0.354362	0.678	0.572	1.90842e-05	0	HSD3B2
HIST1H1E	7.8456e-13	-0.356175	0.827	0.767	1.56912e-09	0	HIST1H1E
CENPW	1.45108e-125	-0.35745	0.507	0.639	2.90216e-122	0	CENPW
KNL1	1.1281e-66	-0.3583	0.523	0.595	2.2562e-63	0	KNL1
HMGN2	6.98634e-29	-0.360861	0.971	0.954	1.39727e-25	0	HMGN2
SGK1	1.26551e-19	-0.36328	0.888	0.82	2.53101e-16	0	SGK1
CENPX	7.30261e-23	-0.363568	0.694	0.653	1.46052e-19	0	CENPX
ID3	5.92133e-10	-0.366142	0.713	0.646	1.18427e-06	0	ID3
DUT	6.12859e-26	-0.370828	0.852	0.806	1.22572e-22	0	DUT
C4BPB	6.38599e-07	-0.372544	0.63	0.56	0.0012772	0	C4BPB
ZFP36L2	4.50132e-40	-0.37283	0.919	0.876	9.00265e-37	0	ZFP36L2
JPT1	1.08689e-14	-0.372834	0.862	0.822	2.17378e-11	0	JPT1
APOD	2.04197e-20	-0.378814	0.596	0.608	4.08393e-17	0	APOD
TUBA1B	1.83991e-07	-0.379918	0.972	0.937	0.000367982	0	TUBA1B
ANLN	2.8195e-122	-0.381227	0.464	0.585	5.63901e-119	0	ANLN
C11orf96	1.01932e-25	-0.389132	0.827	0.813	2.03865e-22	0	C11orf96
LMNB1	1.03657e-33	-0.391795	0.605	0.608	2.07314e-30	0	LMNB1
DTYMK	1.28091e-71	-0.400258	0.648	0.711	2.56181e-68	0	DTYMK
KIF11	6.2887e-42	-0.4016	0.567	0.579	1.25774e-38	0	KIF11
TK1	8.87842e-60	-0.403799	0.579	0.626	1.77568e-56	0	TK1
CKAP2	6.10782e-19	-0.404837	0.826	0.777	1.22156e-15	0	CKAP2
SCARA5	7.86352e-123	-0.40707	0.428	0.575	1.5727e-119	0	SCARA5
RRM2	7.77181e-16	-0.408732	0.62	0.582	1.55436e-12	0	RRM2
SMC2	3.47714e-31	-0.409638	0.697	0.671	6.95429e-28	0	SMC2
VCAM1	5.15822e-91	-0.409833	0.517	0.631	1.03164e-87	0	VCAM1
ATAD2	1.24241e-48	-0.410508	0.555	0.593	2.48482e-45	0	ATAD2
HSPE1	4.52945e-84	-0.410862	0.872	0.85	9.0589e-81	0	HSPE1
CKS1B	1.92203e-75	-0.418644	0.501	0.575	3.84406e-72	0	CKS1B
CALB2	6.20003e-17	-0.42287	0.677	0.604	1.24001e-13	0	CALB2
TCAF1	2.33716e-58	-0.423125	0.953	0.928	4.67431e-55	0	TCAF1
STMN1	2.2682e-19	-0.423165	0.944	0.896	4.53641e-16	0	STMN1
IER2	1.08847e-65	-0.440529	0.673	0.76	2.17694e-62	0	IER2
HMGB1	7.36651e-46	-0.442203	0.997	0.993	1.4733e-42	0	HMGB1
HIST1H1C	4.27083e-08	-0.446006	0.872	0.825	8.54166e-05	0	HIST1H1C
KPNA2	2.13794e-34	-0.446302	0.602	0.644	4.27588e-31	0	KPNA2
PCLAF	5.21016e-46	-0.450349	0.649	0.686	1.04203e-42	0	PCLAF
DLGAP5	4.29366e-08	-0.450597	0.734	0.657	8.58731e-05	0	DLGAP5
MAD2L1	1.17955e-108	-0.450976	0.507	0.606	2.35911e-105	0	MAD2L1
H2AFX	1.74869e-28	-0.451033	0.645	0.623	3.49739e-25	0	H2AFX
GTSE1	1.4477e-138	-0.454434	0.463	0.594	2.89541e-135	0	GTSE1
CITED2	1.76415e-29	-0.45861	0.692	0.675	3.52829e-26	0	CITED2
COL15A1	1.70048e-78	-0.459345	0.893	0.895	3.40095e-75	0	COL15A1
NDFIP1	4.28197e-33	-0.459358	0.756	0.747	8.56394e-30	0	NDFIP1
SIGLEC11	9.92562e-97	-0.46987	0.569	0.646	1.98512e-93	0	SIGLEC11
HSPD1	8.08683e-114	-0.479744	0.974	0.958	1.61737e-110	0	HSPD1
MYH11	3.16849e-54	-0.482527	0.638	0.667	6.33697e-51	0	MYH11
MEST	1.5593e-54	-0.482909	0.6	0.636	3.11861e-51	0	MEST
HMMR	4.5665e-23	-0.483064	0.682	0.636	9.13301e-20	0	HMMR
TM4SF1	1.4807e-133	-0.488129	0.499	0.621	2.9614e-130	0	TM4SF1
MEG3	1.28518e-29	-0.497254	0.971	0.946	2.57036e-26	0	MEG3
TSHZ2	6.70678e-99	-0.535708	0.858	0.875	1.34136e-95	0	TSHZ2
CKS2	3.46914e-93	-0.547211	0.457	0.563	6.93827e-90	0	CKS2
TMPO	7.51334e-49	-0.549621	0.858	0.817	1.50267e-45	0	TMPO
DHCR24	1.23066e-82	-0.550914	0.55	0.604	2.46133e-79	0	DHCR24
PRKAR2B	7.36522e-92	-0.577367	0.858	0.84	1.47304e-88	0	PRKAR2B
CENPE	1.8585e-38	-0.577645	0.675	0.645	3.717e-35	0	CENPE
PTRH1	2.8516e-113	-0.579724	0.589	0.668	5.7032e-110	0	PTRH1
UBE2C	4.18912e-167	-0.583261	0.361	0.517	8.37825e-164	0	UBE2C
AK1	6.55921e-140	-0.585772	0.649	0.746	1.31184e-136	0	AK1
CTNNAL1	1.4059e-161	-0.598532	0.713	0.8	2.81181e-158	0	CTNNAL1
DEK	1.48687e-104	-0.607178	0.909	0.908	2.97374e-101	0	DEK
BTG2	7.63236e-92	-0.615346	0.767	0.752	1.52647e-88	0	BTG2
BIRC5	6.29742e-61	-0.631586	0.608	0.647	1.25948e-57	0	BIRC5
CDKN1C	7.95987e-53	-0.635297	0.548	0.567	1.59197e-49	0	CDKN1C
PRC1	7.12323e-41	-0.642197	0.704	0.674	1.42465e-37	0	PRC1
SMC4	1.51594e-48	-0.646085	0.756	0.725	3.03188e-45	0	SMC4
MGARP	1.45999e-125	-0.654692	0.618	0.697	2.91999e-122	0	MGARP
ASPM	8.4668e-24	-0.654714	0.772	0.736	1.69336e-20	0	ASPM
TUBB4B	1.9435e-71	-0.654732	0.782	0.797	3.887e-68	0	TUBB4B
MIR202HG	8.92051e-68	-0.657501	0.469	0.517	1.7841e-64	0	MIR202HG
HIST1H1B	3.88846e-51	-0.663496	0.735	0.679	7.77692e-48	0	HIST1H1B
FDX1	1.08282e-45	-0.671217	0.598	0.628	2.16563e-42	0	FDX1
UBE2S	2.87582e-47	-0.680823	0.737	0.74	5.75163e-44	0	UBE2S
CCNB1	1.95666e-46	-0.68625	0.59	0.621	3.91332e-43	0	CCNB1
EPHX1	6.06166e-81	-0.70439	0.825	0.791	1.21233e-77	0	EPHX1
CYB5A	1.29524e-115	-0.721638	0.69	0.746	2.59049e-112	0	CYB5A
TPX2	2.47453e-24	-0.723493	0.748	0.704	4.94907e-21	0	TPX2
DUSP1	5.24949e-148	-0.726001	0.602	0.717	1.0499e-144	0	DUSP1
DDIT4	8.38742e-82	-0.726712	0.88	0.863	1.67748e-78	0	DDIT4
PTTG1	4.17667e-73	-0.728146	0.6	0.677	8.35333e-70	0	PTTG1
ARL6IP1	5.92113e-42	-0.745808	0.812	0.795	1.18423e-38	0	ARL6IP1
S100A16	9.8467e-20	-0.748674	0.923	0.862	1.96934e-16	0	S100A16
LDLR	7.8119e-92	-0.76545	0.697	0.7	1.56238e-88	0	LDLR
TYMS	3.95785e-126	-0.778505	0.557	0.654	7.9157e-123	0	TYMS
RNASE1	4.04116e-193	-0.791995	0.65	0.765	8.08231e-190	0	RNASE1
APOE	2.02888e-148	-0.801659	0.996	0.991	4.05775e-145	0	APOE
APOC1	1.46219e-155	-0.839338	0.613	0.721	2.92437e-152	0	APOC1
MT2A	1.1832e-77	-0.846567	0.901	0.883	2.36639e-74	0	MT2A
FDXR	2.61788e-161	-0.850635	0.733	0.779	5.23576e-158	0	FDXR
STC1	4.39408e-59	-0.879224	0.69	0.689	8.78816e-56	0	STC1
HIST1H1A	1.92038e-50	-0.920006	0.638	0.686	3.84076e-47	0	HIST1H1A
H2AFZ	1.23325e-83	-0.920112	0.936	0.904	2.46651e-80	0	H2AFZ
H19	5.78336e-129	-0.942974	0.725	0.788	1.15667e-125	0	H19
NUSAP1	4.17421e-102	-0.967973	0.713	0.707	8.34842e-99	0	NUSAP1
TOP2A	1.02129e-59	-1.1113	0.779	0.736	2.04258e-56	0	TOP2A
CYP11A1	0	-1.11655	0.538	0.728	0	0	CYP11A1
RBP1	0	-1.1362	0.989	0.993	0	0	RBP1
HIST1H4C	9.60766e-25	-1.14053	0.909	0.855	1.92153e-21	0	HIST1H4C
MKI67	2.27349e-43	-1.17796	0.756	0.722	4.54698e-40	0	MKI67
HMGB2	3.98606e-132	-1.20402	0.66	0.742	7.97213e-129	0	HMGB2
CENPF	2.04684e-45	-1.20876	0.77	0.74	4.09368e-42	0	CENPF
APOA1	1.39568e-83	-1.35097	0.739	0.751	2.79135e-80	0	APOA1
S100A13	5.46035e-304	-1.56177	0.947	0.962	1.09207e-300	0	S100A13
CYP17A1	1.13943e-07	-1.83736	0.741	0.656	0.000227886	0	CYP17A1
STAR	0	-1.90201	0.889	0.915	0	0	STAR
GSTA1	1.40041e-140	-2.29053	0.838	0.834	2.80081e-137	0	GSTA1
INSL3	2.61846e-78	-3.61708	0.898	0.892	5.23692e-75	0	INSL3
RBP1.1	0	1.3031	0.998	0.992	0	1	RBP1
S100A13.1	0	1.29545	0.993	0.956	0	1	S100A13
RNASE1.1	0	1.16094	0.941	0.724	0	1	RNASE1
MIR202HG.1	0	1.04071	0.732	0.48	0	1	MIR202HG
STAR.1	0	0.977338	0.991	0.901	0	1	STAR
PRKAR2B.1	0	0.973745	0.915	0.832	0	1	PRKAR2B
TSHZ2.1	0	0.973001	0.953	0.862	0	1	TSHZ2
MGARP.1	0	0.929577	0.893	0.659	0	1	MGARP
APOA1.1	0	0.919642	0.886	0.731	0	1	APOA1
COL15A1.1	0	0.816717	0.957	0.886	0	1	COL15A1
FDXR.1	0	0.795759	0.912	0.754	0	1	FDXR
SIGLEC11.1	0	0.775731	0.856	0.606	0	1	SIGLEC11
PTRH1.1	1.40809e-262	0.765715	0.781	0.641	2.81619e-259	1	PTRH1
TCAF1.1	0	0.753857	0.967	0.926	0	1	TCAF1
CYP11A1.1	0	0.714899	0.889	0.679	0	1	CYP11A1
BTNL9.1	1.60747e-285	0.704746	0.786	0.609	3.21494e-282	1	BTNL9
S100A16.1	0	0.689531	0.934	0.861	0	1	S100A16
C4BPB.1	7.56028e-246	0.67691	0.747	0.544	1.51206e-242	1	C4BPB
CD55.1	1.37466e-282	0.668811	0.905	0.782	2.74931e-279	1	CD55
MYCBPAP	0	0.665034	0.691	0.331	0	1	MYCBPAP
H19.1	1.04524e-263	0.649674	0.878	0.767	2.09049e-260	1	H19
STC1.1	5.26365e-292	0.642026	0.808	0.673	1.05273e-288	1	STC1
CYB5A.1	0	0.623827	0.874	0.72	0	1	CYB5A
ACSM3	3.24709e-187	0.618052	0.926	0.837	6.49417e-184	1	ACSM3
CTNNAL1.1	8.136e-252	0.616203	0.901	0.774	1.6272e-248	1	CTNNAL1
MEG3.1	6.70658e-125	0.603536	0.973	0.946	1.34132e-121	1	MEG3
NR5A1.1	1.51826e-291	0.59967	0.752	0.52	3.03652e-288	1	NR5A1
CCDC69.1	8.7202e-305	0.598364	0.697	0.448	1.74404e-301	1	CCDC69
NEAT1.1	8.45304e-88	0.596422	0.979	0.962	1.69061e-84	1	NEAT1
ENG.1	8.60459e-195	0.57693	0.879	0.797	1.72092e-191	1	ENG
PNPLA2.1	6.57044e-210	0.546792	0.686	0.481	1.31409e-206	1	PNPLA2
EPHX1.1	2.55984e-256	0.542339	0.877	0.785	5.11968e-253	1	EPHX1
SLC18A2	1.56364e-159	0.533209	0.576	0.397	3.12729e-156	1	SLC18A2
NDFIP1.1	9.1263e-185	0.509254	0.837	0.736	1.82526e-181	1	NDFIP1
PTCH2	9.58109e-125	0.506021	0.736	0.622	1.91622e-121	1	PTCH2
LHCGR.1	0	0.49991	0.662	0.373	0	1	LHCGR
AK1.1	1.71886e-213	0.494262	0.83	0.721	3.43772e-210	1	AK1
APOE.1	4.30929e-262	0.490339	0.997	0.991	8.61857e-259	1	APOE
LDLR.1	1.10054e-82	0.478919	0.753	0.692	2.20108e-79	1	LDLR
ZFP36L2.1	1.58676e-126	0.461309	0.937	0.874	3.17352e-123	1	ZFP36L2
PEG3	4.513e-151	0.45554	0.977	0.961	9.026e-148	1	PEG3
ANPEP.1	1.12032e-45	0.452777	0.508	0.446	2.24065e-42	1	ANPEP
FHOD3	1.97047e-120	0.445837	0.714	0.649	3.94095e-117	1	FHOD3
MMP11	2.89645e-38	0.429418	0.526	0.468	5.7929e-35	1	MMP11
BTG2.1	1.23607e-83	0.424471	0.826	0.744	2.47214e-80	1	BTG2
GRB14	4.24054e-65	0.420671	0.664	0.641	8.48107e-62	1	GRB14
CDKN1C.1	7.44707e-198	0.417134	0.738	0.541	1.48941e-194	1	CDKN1C
PCSK6	4.89333e-95	0.411141	0.609	0.501	9.78666e-92	1	PCSK6
SCARA5.1	7.98862e-149	0.404921	0.706	0.536	1.59772e-145	1	SCARA5
MEG8	8.80323e-41	0.40255	0.791	0.76	1.76065e-37	1	MEG8
CTRL	1.32621e-302	0.400808	0.611	0.388	2.65241e-299	1	CTRL
SCD.1	6.06722e-138	0.396389	0.692	0.533	1.21344e-134	1	SCD
POR.1	2.84138e-101	0.381045	0.881	0.863	5.68276e-98	1	POR
HSPB6.1	1.83253e-85	0.378012	0.767	0.693	3.66507e-82	1	HSPB6
VCAM1.1	1.02602e-111	0.374648	0.752	0.598	2.05203e-108	1	VCAM1
CITED2.1	3.7668e-109	0.356594	0.794	0.661	7.5336e-106	1	CITED2
HIGD1B	3.51822e-144	0.352616	0.587	0.482	7.03645e-141	1	HIGD1B
CILP	3.74544e-53	0.351786	0.527	0.44	7.49089e-50	1	CILP
GADD45A	1.10286e-74	0.338543	0.705	0.6	2.20571e-71	1	GADD45A
EFNA4	7.76678e-91	0.336048	0.628	0.525	1.55336e-87	1	EFNA4
ADCY3	1.84414e-72	0.328125	0.535	0.375	3.68827e-69	1	ADCY3
GSTA4.1	2.09146e-136	0.325927	0.736	0.575	4.18292e-133	1	GSTA4
COL11A1	1.61846e-48	0.324747	0.678	0.633	3.23691e-45	1	COL11A1
PROK1	2.7452e-121	0.324619	0.517	0.327	5.4904e-118	1	PROK1
SLC25A37	6.40767e-61	0.322895	0.741	0.669	1.28153e-57	1	SLC25A37
PHEX	1.86847e-91	0.318548	0.617	0.523	3.73694e-88	1	PHEX
IQGAP2	6.98221e-156	0.308435	0.607	0.443	1.39644e-152	1	IQGAP2
REEP6	3.57461e-100	0.302169	0.605	0.491	7.14921e-97	1	REEP6
INSR	4.11845e-45	0.299848	0.733	0.686	8.23689e-42	1	INSR
C2CD2	1.49207e-66	0.29736	0.586	0.485	2.98414e-63	1	C2CD2
CALB2.1	7.29683e-56	0.296193	0.611	0.613	1.45937e-52	1	CALB2
RASD1.1	5.86613e-35	0.292229	0.736	0.717	1.17323e-31	1	RASD1
IGFBP2	5.21757e-117	0.284832	0.993	0.988	1.04351e-113	1	IGFBP2
PLAGL1.1	1.89134e-35	0.284376	0.636	0.551	3.78267e-32	1	PLAGL1
SH2D4A	8.81709e-51	0.274531	0.702	0.681	1.76342e-47	1	SH2D4A
SEC14L1	1.04269e-39	0.273095	0.645	0.602	2.08537e-36	1	SEC14L1
SFRP1	7.85028e-59	0.265384	0.816	0.743	1.57006e-55	1	SFRP1
ADAM12.1	1.28573e-37	0.265235	0.627	0.578	2.57146e-34	1	ADAM12
DDIT4.1	3.11573e-57	0.261855	0.884	0.863	6.23146e-54	1	DDIT4
LGALS9	5.02743e-50	0.258969	0.499	0.39	1.00549e-46	1	LGALS9
WFDC1	3.26488e-54	0.257576	0.898	0.904	6.52977e-51	1	WFDC1
HIST1H1E.1	1.00973e-06	-0.250761	0.734	0.78	0.00201947	1	HIST1H1E
TRPC6	1.20685e-156	-0.251168	0.298	0.533	2.4137e-153	1	TRPC6
GAS1	7.7345e-117	-0.252582	0.116	0.388	1.5469e-113	1	GAS1
THBS2.1	9.26798e-62	-0.256453	0.238	0.428	1.8536e-58	1	THBS2
BMP3	5.29076e-07	-0.256457	0.472	0.482	0.00105815	1	BMP3
OMD	1.2682e-28	-0.256655	0.314	0.436	2.5364e-25	1	OMD
DHFR.1	1.91806e-73	-0.257291	0.453	0.621	3.83613e-70	1	DHFR
CYP1B1	2.04456e-86	-0.257589	0.266	0.483	4.08911e-83	1	CYP1B1
SLBP	3.00968e-36	-0.258688	0.518	0.618	6.01936e-33	1	SLBP
PPM1K	1.73133e-94	-0.258707	0.398	0.608	3.46266e-91	1	PPM1K
COL21A1.1	4.97905e-154	-0.258871	0.438	0.609	9.9581e-151	1	COL21A1
CCNA2.1	6.53164e-108	-0.263449	0.443	0.586	1.30633e-104	1	CCNA2
LPL	1.42883e-143	-0.263774	0.537	0.667	2.85766e-140	1	LPL
FBXL22	3.32998e-127	-0.265536	0.332	0.538	6.65997e-124	1	FBXL22
PHLDA1	4.20153e-06	-0.266565	0.421	0.454	0.00840306	1	PHLDA1
LMOD1	1.14657e-92	-0.268144	0.339	0.504	2.29313e-89	1	LMOD1
LBH.1	6.00888e-49	-0.270162	0.496	0.612	1.20178e-45	1	LBH
PDGFRL	2.18689e-48	-0.270725	0.274	0.418	4.37377e-45	1	PDGFRL
RRM1.1	3.16983e-55	-0.271674	0.445	0.558	6.33966e-52	1	RRM1
ECT2.1	1.20915e-22	-0.272512	0.487	0.552	2.4183e-19	1	ECT2
BRCA2.1	2.08864e-12	-0.272681	0.537	0.587	4.17728e-09	1	BRCA2
FBXO32	3.36996e-73	-0.273211	0.39	0.545	6.73992e-70	1	FBXO32
JUNB	2.47932e-23	-0.273783	0.758	0.841	4.95863e-20	1	JUNB
PRSS35.1	3.03837e-28	-0.273793	0.43	0.494	6.07674e-25	1	PRSS35
CENPK.1	1.17112e-47	-0.273937	0.441	0.538	2.34223e-44	1	CENPK
CCDC68.1	4.33254e-70	-0.279062	0.478	0.588	8.66508e-67	1	CCDC68
NCAPG.1	5.46684e-32	-0.280264	0.494	0.555	1.09337e-28	1	NCAPG
TES	2.1444e-104	-0.280275	0.403	0.544	4.28881e-101	1	TES
LGALS3BP	2.91575e-68	-0.281565	0.877	0.935	5.8315e-65	1	LGALS3BP
KLF6	9.13602e-69	-0.282744	0.638	0.804	1.8272e-65	1	KLF6
ORC6.1	2.09101e-81	-0.282791	0.446	0.581	4.18203e-78	1	ORC6
VCAN	1.85132e-77	-0.282889	0.609	0.711	3.70265e-74	1	VCAN
NPDC1	1.60662e-90	-0.283609	0.401	0.59	3.21325e-87	1	NPDC1
USP1	4.21865e-29	-0.284421	0.583	0.651	8.43729e-26	1	USP1
NDC80	1.34386e-227	-0.286594	0.26	0.534	2.68772e-224	1	NDC80
KIF22.1	9.53625e-22	-0.286626	0.344	0.446	1.90725e-18	1	KIF22
CMYA5	8.48651e-166	-0.287108	0.458	0.635	1.6973e-162	1	CMYA5
TNFAIP3	3.41263e-95	-0.287278	0.297	0.512	6.82526e-92	1	TNFAIP3
RASSF2.1	2.31845e-184	-0.289253	0.198	0.461	4.6369e-181	1	RASSF2
VASN.1	1.26622e-53	-0.290509	0.337	0.495	2.53244e-50	1	VASN
PIM1	1.53933e-79	-0.291934	0.329	0.515	3.07865e-76	1	PIM1
F3	4.22988e-56	-0.292041	0.442	0.577	8.45975e-53	1	F3
ISLR	4.37558e-33	-0.292378	0.314	0.454	8.75115e-30	1	ISLR
CENPM.1	9.18279e-75	-0.29468	0.499	0.638	1.83656e-71	1	CENPM
NEXN	5.41759e-68	-0.299295	0.613	0.724	1.08352e-64	1	NEXN
FEN1	7.95853e-151	-0.299579	0.383	0.589	1.59171e-147	1	FEN1
PEG10.1	3.41078e-48	-0.30054	0.881	0.926	6.82156e-45	1	PEG10
JPT1.1	1.57516e-13	-0.300663	0.797	0.831	3.15032e-10	1	JPT1
ALDH7A1	9.99425e-67	-0.301609	0.599	0.728	1.99885e-63	1	ALDH7A1
SGO2.1	3.24489e-40	-0.303236	0.409	0.524	6.48979e-37	1	SGO2
UBE2T.1	3.22504e-22	-0.303344	0.539	0.589	6.45008e-19	1	UBE2T
CKAP2.1	2.38669e-26	-0.304446	0.726	0.791	4.77339e-23	1	CKAP2
RAMP1.1	7.80126e-42	-0.304798	0.447	0.531	1.56025e-38	1	RAMP1
DNAJC9	1.14088e-176	-0.3063	0.39	0.643	2.28176e-173	1	DNAJC9
THBS1.1	6.09885e-23	-0.307975	0.759	0.813	1.21977e-19	1	THBS1
KIF20B.1	1.15427e-90	-0.308915	0.486	0.639	2.30854e-87	1	KIF20B
MEST.1	2.93111e-32	-0.310298	0.539	0.644	5.86223e-29	1	MEST
MYADM	1.53758e-49	-0.311481	0.455	0.563	3.07517e-46	1	MYADM
PPARG	1.5589e-76	-0.311542	0.354	0.511	3.11781e-73	1	PPARG
KDELR3.1	3.24395e-124	-0.314336	0.361	0.575	6.48789e-121	1	KDELR3
KIF23.1	2.86037e-70	-0.315163	0.474	0.589	5.72075e-67	1	KIF23
ZWINT.1	4.56163e-101	-0.316109	0.413	0.578	9.12327e-98	1	ZWINT
ADM	1.85698e-109	-0.317245	0.571	0.753	3.71395e-106	1	ADM
FILIP1L.1	1.46601e-40	-0.318965	0.875	0.913	2.93202e-37	1	FILIP1L
CCDC34	3.23531e-99	-0.319233	0.45	0.612	6.47063e-96	1	CCDC34
ANK2.1	5.70194e-89	-0.31998	0.446	0.602	1.14039e-85	1	ANK2
DIAPH3.1	3.7352e-165	-0.321697	0.428	0.638	7.47041e-162	1	DIAPH3
GNG11	2.16179e-82	-0.324432	0.753	0.844	4.32359e-79	1	GNG11
CENPW.1	1.32582e-84	-0.326072	0.509	0.638	2.65164e-81	1	CENPW
NOTCH3.1	1.23647e-160	-0.326855	0.164	0.467	2.47294e-157	1	NOTCH3
MCM4.1	8.66719e-54	-0.326893	0.536	0.635	1.73344e-50	1	MCM4
CAVIN3.1	2.50547e-94	-0.327276	0.552	0.706	5.01094e-91	1	CAVIN3
COTL1.1	1.10468e-78	-0.328101	0.564	0.667	2.20936e-75	1	COTL1
DEPDC1.1	2.33347e-107	-0.328129	0.442	0.602	4.66694e-104	1	DEPDC1
CLMP	3.80778e-74	-0.329315	0.408	0.539	7.61555e-71	1	CLMP
SLC9A3R2.1	1.60218e-107	-0.330978	0.534	0.709	3.20436e-104	1	SLC9A3R2
MCM7.1	1.07845e-12	-0.331855	0.503	0.535	2.15689e-09	1	MCM7
TNXB	2.14415e-31	-0.332548	0.319	0.42	4.2883e-28	1	TNXB
FOS	5.68202e-33	-0.332619	0.843	0.917	1.1364e-29	1	FOS
IER3	1.74179e-24	-0.341382	0.49	0.584	3.48357e-21	1	IER3
KCNE4	7.99466e-113	-0.341635	0.223	0.444	1.59893e-109	1	KCNE4
DKK3.1	8.44987e-160	-0.341772	0.198	0.464	1.68997e-156	1	DKK3
ARHGAP6	1.5636e-114	-0.342296	0.379	0.551	3.12719e-111	1	ARHGAP6
IFI6	6.62738e-61	-0.343541	0.854	0.896	1.32548e-57	1	IFI6
FBLN1	9.04472e-83	-0.344105	0.367	0.547	1.80894e-79	1	FBLN1
DNMT1.1	1.33125e-73	-0.344174	0.667	0.778	2.6625e-70	1	DNMT1
SMC1A.1	4.16375e-76	-0.34473	0.751	0.86	8.32751e-73	1	SMC1A
PCNA.1	5.95035e-72	-0.346234	0.417	0.573	1.19007e-68	1	PCNA
TACC3	0	-0.346235	0.297	0.612	0	1	TACC3
CDK1.1	1.71801e-57	-0.346921	0.494	0.594	3.43602e-54	1	CDK1
CD47	3.33317e-92	-0.3492	0.476	0.651	6.66633e-89	1	CD47
ANLN.1	4.46572e-75	-0.349273	0.442	0.587	8.93144e-72	1	ANLN
SERPING1	3.70131e-33	-0.355814	0.446	0.513	7.40261e-30	1	SERPING1
TRABD2A	5.09543e-131	-0.359402	0.344	0.531	1.01909e-127	1	TRABD2A
CENPU.1	0	-0.363072	0.239	0.575	0	1	CENPU
HMGB3.1	5.99285e-142	-0.363426	0.473	0.696	1.19857e-138	1	HMGB3
CKS1B.1	5.27096e-20	-0.363943	0.535	0.57	1.05419e-16	1	CKS1B
CLDN1	1.43628e-121	-0.365841	0.546	0.762	2.87255e-118	1	CLDN1
TCEAL1	6.61616e-63	-0.36593	0.616	0.711	1.32323e-59	1	TCEAL1
HELLS.1	2.50746e-42	-0.36891	0.558	0.632	5.01492e-39	1	HELLS
CDH2	2.34387e-233	-0.368938	0.384	0.637	4.68774e-230	1	CDH2
GATM.1	3.3713e-75	-0.370963	0.422	0.59	6.7426e-72	1	GATM
PRELP	3.67303e-101	-0.371833	0.298	0.466	7.34607e-98	1	PRELP
COPZ2.1	1.66833e-148	-0.371951	0.24	0.518	3.33666e-145	1	COPZ2
KNL1.1	5.54287e-86	-0.373543	0.472	0.602	1.10857e-82	1	KNL1
DTYMK.1	3.80155e-55	-0.37747	0.642	0.712	7.6031e-52	1	DTYMK
CCNB2.1	7.47999e-170	-0.377752	0.341	0.587	1.496e-166	1	CCNB2
KIF11.1	1.53699e-62	-0.38437	0.443	0.596	3.07399e-59	1	KIF11
CLSPN	3.18905e-174	-0.385419	0.443	0.623	6.37811e-171	1	CLSPN
ZNF503.1	1.95172e-123	-0.385954	0.262	0.499	3.90344e-120	1	ZNF503
RANBP1.1	2.2696e-71	-0.386436	0.796	0.873	4.53919e-68	1	RANBP1
SPON1.1	3.22909e-183	-0.3876	0.261	0.524	6.45818e-180	1	SPON1
PLCXD3.1	2.11155e-126	-0.394195	0.453	0.619	4.2231e-123	1	PLCXD3
MMP2	9.83332e-69	-0.396451	0.697	0.799	1.96666e-65	1	MMP2
THBS4	7.73319e-223	-0.396688	0.274	0.549	1.54664e-219	1	THBS4
MFAP4	6.76264e-133	-0.397868	0.194	0.45	1.35253e-129	1	MFAP4
CKS2.1	8.43903e-28	-0.401117	0.472	0.561	1.68781e-24	1	CKS2
RRM2.1	2.77224e-60	-0.401496	0.495	0.599	5.54447e-57	1	RRM2
CENPX.1	1.82041e-73	-0.401906	0.554	0.672	3.64083e-70	1	CENPX
KPNA2.1	1.78396e-20	-0.405512	0.587	0.646	3.56793e-17	1	KPNA2
PBK	1.95614e-261	-0.406963	0.4	0.651	3.91229e-258	1	PBK
TAGLN2	1.65484e-115	-0.408006	0.728	0.847	3.30968e-112	1	TAGLN2
CDKN3	3.02261e-126	-0.411246	0.44	0.62	6.04523e-123	1	CDKN3
IGF1.1	1.22684e-32	-0.415989	0.537	0.622	2.45367e-29	1	IGF1
MCM3.1	7.99587e-146	-0.41639	0.389	0.628	1.59917e-142	1	MCM3
MYL9.1	2.25538e-51	-0.417608	0.976	0.985	4.51077e-48	1	MYL9
PCLAF.1	1.11923e-48	-0.418434	0.609	0.691	2.23846e-45	1	PCLAF
LIMS1.1	2.51686e-149	-0.418507	0.533	0.727	5.03373e-146	1	LIMS1
LMNB1.1	7.61105e-186	-0.419038	0.405	0.636	1.52221e-182	1	LMNB1
PCOLCE.1	2.61172e-125	-0.420708	0.427	0.651	5.22344e-122	1	PCOLCE
MAD2L1.1	7.68578e-107	-0.424806	0.465	0.611	1.53716e-103	1	MAD2L1
PDPN.1	5.92262e-217	-0.42511	0.222	0.532	1.18452e-213	1	PDPN
ATAD2.1	1.85772e-94	-0.425599	0.451	0.607	3.71544e-91	1	ATAD2
MYH9	6.3799e-126	-0.427943	0.731	0.861	1.27598e-122	1	MYH9
PDLIM3.1	7.7365e-121	-0.432457	0.331	0.528	1.5473e-117	1	PDLIM3
TSPO.1	9.59732e-99	-0.433218	0.622	0.745	1.91946e-95	1	TSPO
YWHAH	2.42336e-161	-0.433422	0.582	0.77	4.84673e-158	1	YWHAH
H2AFX.1	6.31842e-36	-0.433788	0.571	0.634	1.26368e-32	1	H2AFX
PLTP	9.55688e-127	-0.434721	0.495	0.683	1.91138e-123	1	PLTP
CDC20	7.11014e-82	-0.435862	0.47	0.59	1.42203e-78	1	CDC20
GTSE1.1	3.98866e-170	-0.436289	0.388	0.603	7.97731e-167	1	GTSE1
GSN.1	3.38058e-131	-0.436552	0.534	0.723	6.76115e-128	1	GSN
MYL12A	5.76835e-130	-0.438841	0.824	0.903	1.15367e-126	1	MYL12A
BASP1.1	2.39694e-120	-0.439552	0.428	0.601	4.79388e-117	1	BASP1
ANP32E.1	1.15092e-126	-0.444439	0.605	0.788	2.30183e-123	1	ANP32E
MRGPRF.1	1.54933e-200	-0.445627	0.353	0.605	3.09867e-197	1	MRGPRF
PTGIS.1	3.02574e-91	-0.448338	0.347	0.513	6.05148e-88	1	PTGIS
CLDN11	9.54076e-42	-0.448816	0.542	0.611	1.90815e-38	1	CLDN11
LTBP1.1	4.17718e-170	-0.44906	0.327	0.574	8.35436e-167	1	LTBP1
HMMR.1	2.01308e-64	-0.451012	0.548	0.654	4.02615e-61	1	HMMR
SOX4.1	1.03991e-108	-0.456125	0.821	0.899	2.07982e-105	1	SOX4
MAP1B	3.57233e-131	-0.459242	0.614	0.732	7.14467e-128	1	MAP1B
ADAMTS1	6.22192e-80	-0.460779	0.474	0.586	1.24438e-76	1	ADAMTS1
ITIH5.1	8.73368e-130	-0.461353	0.389	0.56	1.74674e-126	1	ITIH5
SERPINF1	5.07129e-59	-0.463672	0.577	0.7	1.01426e-55	1	SERPINF1
APOD.1	1.02751e-82	-0.464527	0.461	0.626	2.05503e-79	1	APOD
HMGN2.1	3.63847e-78	-0.467015	0.936	0.959	7.27693e-75	1	HMGN2
NID2.1	2.03925e-124	-0.467439	0.753	0.851	4.0785e-121	1	NID2
SMC2.1	2.12248e-218	-0.46845	0.432	0.708	4.24497e-215	1	SMC2
DLGAP5.1	4.29314e-151	-0.470322	0.537	0.684	8.58627e-148	1	DLGAP5
NR2F1	8.96343e-197	-0.470469	0.45	0.685	1.79269e-193	1	NR2F1
ANXA1.1	3.94951e-49	-0.472663	0.438	0.514	7.89902e-46	1	ANXA1
TUBA1C	4.53088e-89	-0.476368	0.554	0.714	9.06176e-86	1	TUBA1C
CCN1	3.65446e-112	-0.481693	0.461	0.669	7.30893e-109	1	CCN1
SPRR2F	3.65042e-34	-0.482919	0.664	0.711	7.30085e-31	1	SPRR2F
ACTN1.1	2.89037e-167	-0.488475	0.586	0.777	5.78074e-164	1	ACTN1
FIBIN.1	1.14411e-142	-0.489621	0.418	0.604	2.28821e-139	1	FIBIN
TK1.1	1.6447e-147	-0.498522	0.454	0.643	3.28941e-144	1	TK1
DUT.1	4.53586e-100	-0.499686	0.734	0.823	9.07172e-97	1	DUT
ARL6IP1.1	2.45347e-11	-0.501	0.74	0.805	4.90693e-08	1	ARL6IP1
CEBPD	9.57351e-116	-0.504692	0.841	0.926	1.9147e-112	1	CEBPD
FBLN5.1	1.13121e-162	-0.505246	0.206	0.496	2.26242e-159	1	FBLN5
PPP1R12B	1.48672e-145	-0.507849	0.503	0.676	2.97343e-142	1	PPP1R12B
DHRS2.1	3.06429e-66	-0.50841	0.372	0.51	6.12858e-63	1	DHRS2
CCDC80	4.74011e-154	-0.519467	0.477	0.68	9.48022e-151	1	CCDC80
COL4A2.1	5.98418e-120	-0.522493	0.878	0.937	1.19684e-116	1	COL4A2
COL16A1.1	7.2766e-183	-0.527282	0.287	0.561	1.45532e-179	1	COL16A1
COL6A1.1	3.49216e-136	-0.528471	0.985	0.995	6.98431e-133	1	COL6A1
UBE2C.1	1.53902e-46	-0.530991	0.389	0.513	3.07803e-43	1	UBE2C
CCDC3.1	7.92567e-205	-0.538291	0.497	0.747	1.58513e-201	1	CCDC3
EMP3.1	8.87584e-125	-0.543401	0.605	0.711	1.77517e-121	1	EMP3
CENPE.1	1.45471e-35	-0.545304	0.592	0.657	2.90942e-32	1	CENPE
CXCL12	1.37127e-105	-0.548353	0.376	0.555	2.74254e-102	1	CXCL12
LRRC17	6.93145e-152	-0.549046	0.732	0.832	1.38629e-148	1	LRRC17
CSRP1.1	4.19273e-157	-0.549985	0.413	0.636	8.38547e-154	1	CSRP1
IGFBP4	1.22961e-101	-0.55706	0.734	0.826	2.45923e-98	1	IGFBP4
ACTB	0	-0.559257	0.989	0.999	0	1	ACTB
MAGED2.1	2.7322e-193	-0.560489	0.821	0.923	5.4644e-190	1	MAGED2
SLCO3A1.1	8.55896e-307	-0.562693	0.36	0.687	1.71179e-303	1	SLCO3A1
MT2A.1	1.07051e-35	-0.571081	0.825	0.894	2.14102e-32	1	MT2A
DEK.1	5.10533e-108	-0.581363	0.878	0.913	1.02107e-104	1	DEK
HIST1H1B.1	3.89771e-24	-0.60517	0.631	0.694	7.79541e-21	1	HIST1H1B
TMSB10.1	9.51125e-303	-0.60959	0.999	1	1.90225e-299	1	TMSB10
COLEC11.1	1.18458e-170	-0.621821	0.765	0.899	2.36917e-167	1	COLEC11
SMC4.1	4.94233e-173	-0.625904	0.534	0.755	9.88466e-170	1	SMC4
SH3BGRL3.1	3.23053e-263	-0.632478	0.813	0.913	6.46107e-260	1	SH3BGRL3
HMGB1.1	5.32636e-127	-0.635116	0.983	0.995	1.06527e-123	1	HMGB1
UBXN8.1	2.30932e-192	-0.635297	0.669	0.825	4.61864e-189	1	UBXN8
SPARC.1	4.1644e-297	-0.637025	0.982	0.997	8.3288e-294	1	SPARC
BIRC5.1	7.35606e-136	-0.646957	0.481	0.665	1.47121e-132	1	BIRC5
ID3.1	1.66897e-103	-0.658386	0.529	0.671	3.33794e-100	1	ID3
PRC1.1	2.16313e-122	-0.661031	0.547	0.696	4.32627e-119	1	PRC1
CCNB1.1	1.04654e-26	-0.663431	0.563	0.625	2.09308e-23	1	CCNB1
PTTG1.1	2.73443e-36	-0.663922	0.606	0.676	5.46886e-33	1	PTTG1
ID4.1	5.69522e-242	-0.664242	0.369	0.597	1.13904e-238	1	ID4
ASPM.1	1.05508e-98	-0.665114	0.663	0.752	2.11017e-95	1	ASPM
TUBB6	1.91524e-272	-0.668548	0.472	0.723	3.83048e-269	1	TUBB6
COL12A1.1	1.96156e-233	-0.674094	0.296	0.592	3.92312e-230	1	COL12A1
ENC1.1	7.2694e-198	-0.677929	0.801	0.926	1.45388e-194	1	ENC1
SYNPO2	4.14874e-268	-0.689345	0.603	0.816	8.29747e-265	1	SYNPO2
SEPTIN11.1	0	-0.692637	0.738	0.892	0	1	SEPTIN11
TYMS.1	6.77681e-107	-0.696495	0.517	0.659	1.35536e-103	1	TYMS
AHNAK.1	1.73001e-187	-0.697921	0.341	0.563	3.46003e-184	1	AHNAK
LMNA.1	5.74954e-302	-0.713925	0.828	0.94	1.14991e-298	1	LMNA
PDGFRB	1.84223e-180	-0.718917	0.408	0.648	3.68447e-177	1	PDGFRB
S100A11.1	0	-0.733338	0.857	0.939	0	1	S100A11
UBE2S.1	9.94138e-92	-0.736695	0.627	0.755	1.98828e-88	1	UBE2S
COL5A2.1	4.01051e-280	-0.738445	0.521	0.771	8.02102e-277	1	COL5A2
TPX2.1	5.53e-124	-0.746743	0.611	0.723	1.106e-120	1	TPX2
COL5A1.1	4.65672e-286	-0.748338	0.695	0.856	9.31344e-283	1	COL5A1
CFD	3.11426e-106	-0.762341	0.318	0.494	6.22852e-103	1	CFD
CCN2	3.00012e-155	-0.767926	0.446	0.682	6.00024e-152	1	CCN2
COL3A1.1	1.23813e-290	-0.780856	0.983	0.991	2.47625e-287	1	COL3A1
NBL1.1	1.50247e-293	-0.78422	0.536	0.781	3.00494e-290	1	NBL1
STMN1.1	3.26871e-196	-0.785203	0.846	0.91	6.53742e-193	1	STMN1
TUBB4B.1	2.17298e-157	-0.790377	0.668	0.813	4.34596e-154	1	TUBB4B
LGALS3	1.58419e-125	-0.792795	0.391	0.56	3.16838e-122	1	LGALS3
COL6A2.1	0	-0.80603	0.951	0.987	0	1	COL6A2
SERPINE2.1	5.99328e-177	-0.811609	0.694	0.812	1.19866e-173	1	SERPINE2
NUSAP1.1	1.41727e-74	-0.812838	0.607	0.722	2.83453e-71	1	NUSAP1
TPM2.1	1.97689e-286	-0.818094	0.952	0.982	3.95378e-283	1	TPM2
VIM.1	3.56677e-289	-0.831603	0.998	1	7.13354e-286	1	VIM
TUBA1A.1	1.01617e-264	-0.839905	0.661	0.822	2.03235e-261	1	TUBA1A
IGFBP5	5.22255e-127	-0.854407	0.461	0.661	1.04451e-123	1	IGFBP5
MMP23B.1	0	-0.86361	0.334	0.667	0	1	MMP23B
SFRP4.1	9.7832e-127	-0.86404	0.479	0.648	1.95664e-123	1	SFRP4
CAV1.1	3.7242e-78	-0.86918	0.496	0.581	7.4484e-75	1	CAV1
SMOC2.1	2.46008e-216	-0.875278	0.605	0.797	4.92017e-213	1	SMOC2
COL6A3.1	5.72601e-266	-0.886408	0.879	0.939	1.1452e-262	1	COL6A3
AKAP12	0	-0.889545	0.355	0.752	0	1	AKAP12
BGN.1	7.65927e-303	-0.911068	0.785	0.916	1.53185e-299	1	BGN
HIST1H1A.1	1.34822e-27	-0.92335	0.657	0.683	2.69644e-24	1	HIST1H1A
CAVIN1.1	0	-0.955795	0.551	0.781	0	1	CAVIN1
TUBB	0	-0.988007	0.921	0.969	0	1	TUBB
H2AFZ.1	4.85792e-136	-0.998011	0.859	0.914	9.71584e-133	1	H2AFZ
COL18A1.1	0	-1.0066	0.683	0.896	0	1	COL18A1
HIST1H4C.1	6.25877e-09	-1.00913	0.839	0.865	1.25175e-05	1	HIST1H4C
IGFBP7.1	0	-1.01432	0.909	0.973	0	1	IGFBP7
COL4A1.1	0	-1.02065	0.912	0.965	0	1	COL4A1
CALD1.1	0	-1.04063	0.987	0.998	0	1	CALD1
TOP2A.1	1.12766e-90	-1.04688	0.642	0.755	2.25532e-87	1	TOP2A
KRT19.1	1.37914e-217	-1.05388	0.557	0.761	2.75828e-214	1	KRT19
LGALS1.1	0	-1.07628	0.973	0.995	0	1	LGALS1
HMGB2.1	1.56985e-83	-1.08575	0.676	0.739	3.1397e-80	1	HMGB2
ANXA2.1	0	-1.10398	0.544	0.772	0	1	ANXA2
PALLD.1	0	-1.11374	0.447	0.835	0	1	PALLD
PLAT.1	0	-1.12956	0.342	0.686	0	1	PLAT
DCN.1	0	-1.15254	0.789	0.952	0	1	DCN
LUM.1	7.3632e-292	-1.1552	0.472	0.715	1.47264e-288	1	LUM
CST3.1	0	-1.15829	0.882	0.969	0	1	CST3
MDK.1	0	-1.15839	0.691	0.907	0	1	MDK
MKI67.1	9.93299e-174	-1.18075	0.592	0.745	1.9866e-170	1	MKI67
CYP17A1.1	3.18768e-39	-1.20966	0.675	0.665	6.37536e-36	1	CYP17A1
S100A10.1	1.96089e-184	-1.23275	0.655	0.781	3.92178e-181	1	S100A10
TCF21.1	0	-1.23511	0.506	0.814	0	1	TCF21
THY1.1	0	-1.24865	0.517	0.846	0	1	THY1
CENPF.1	1.27156e-133	-1.25495	0.638	0.758	2.54313e-130	1	CENPF
TPM1.1	0	-1.27071	0.9	0.978	0	1	TPM1
TUBA1B.1	0	-1.27449	0.892	0.948	0	1	TUBA1B
COL1A2.1	0	-1.35012	0.983	0.994	0	1	COL1A2
ACTG2	3.75941e-283	-1.37544	0.428	0.704	7.51882e-280	1	ACTG2
TIMP1.1	0	-1.37669	0.963	0.994	0	1	TIMP1
OGN.1	0	-1.50328	0.311	0.685	0	1	OGN
FN1.1	0	-1.51564	0.78	0.92	0	1	FN1
MYLK	0	-1.61595	0.598	0.773	0	1	MYLK
SPON2.1	0	-1.65655	0.513	0.839	0	1	SPON2
SPARCL1.1	0	-1.71876	0.614	0.852	0	1	SPARCL1
COL1A1.1	0	-1.73957	0.964	0.985	0	1	COL1A1
HTRA1.1	0	-1.89911	0.482	0.775	0	1	HTRA1
ACTA2.1	0	-2.32867	0.696	0.904	0	1	ACTA2
TAGLN.1	0	-2.56972	0.597	0.869	0	1	TAGLN
SMOC2.2	2.16411e-300	0.836756	0.933	0.754	4.32821e-297	2	SMOC2
SOX4.2	1.03437e-300	0.774363	0.962	0.881	2.06874e-297	2	SOX4
OGN.2	0	0.758301	0.913	0.606	0	2	OGN
LRRC17.1	2.01245e-203	0.737953	0.877	0.813	4.02489e-200	2	LRRC17
SFRP4.2	2.11765e-116	0.725521	0.736	0.614	4.23531e-113	2	SFRP4
TCF21.2	1.66644e-260	0.694457	0.917	0.76	3.33289e-257	2	TCF21
GATM.2	3.37817e-164	0.677565	0.733	0.55	6.75634e-161	2	GATM
TXNIP	2.8833e-223	0.67285	0.964	0.94	5.76661e-220	2	TXNIP
MMP2.1	4.89248e-257	0.670671	0.912	0.771	9.78496e-254	2	MMP2
NBL1.2	1.55124e-243	0.661869	0.892	0.734	3.10247e-240	2	NBL1
UBXN8.2	2.02431e-214	0.625142	0.911	0.793	4.04862e-211	2	UBXN8
SLCO3A1.2	2.15442e-152	0.620258	0.767	0.633	4.30884e-149	2	SLCO3A1
VIM.2	0	0.618634	1	0.999	0	2	VIM
COL1A2.2	8.24975e-267	0.592211	1	0.992	1.64995e-263	2	COL1A2
COL6A3.2	4.98194e-188	0.591521	0.976	0.926	9.96389e-185	2	COL6A3
TRABD2A.1	1.44155e-119	0.591264	0.618	0.495	2.8831e-116	2	TRABD2A
KRT19.2	3.68042e-147	0.571279	0.86	0.722	7.36084e-144	2	KRT19
HTRA1.2	1.37993e-231	0.563661	0.931	0.716	2.75985e-228	2	HTRA1
PLCXD3.2	8.37772e-104	0.542527	0.673	0.59	1.67554e-100	2	PLCXD3
SPRR2F.1	1.53278e-111	0.532977	0.783	0.696	3.06557e-108	2	SPRR2F
SPARCL1.2	3.4352e-150	0.530187	0.914	0.813	6.87039e-147	2	SPARCL1
PLAT.2	1.80152e-122	0.51445	0.785	0.627	3.60304e-119	2	PLAT
MALAT1	1.46154e-136	0.512533	1	1	2.92307e-133	2	MALAT1
COL1A1.2	3.13985e-185	0.503051	1	0.98	6.2797e-182	2	COL1A1
ALDH1A1	1.18249e-61	0.500594	0.671	0.636	2.36498e-58	2	ALDH1A1
TMSB10.2	1.06389e-272	0.495106	1	1	2.12778e-269	2	TMSB10
C7	2.73877e-41	0.492756	0.907	0.902	5.47755e-38	2	C7
COL6A2.2	2.47921e-201	0.490481	0.997	0.981	4.95842e-198	2	COL6A2
COL5A1.2	6.29509e-131	0.488431	0.91	0.828	1.25902e-127	2	COL5A1
BMP3.1	1.47726e-60	0.487731	0.552	0.472	2.95452e-57	2	BMP3
MMP23B.2	1.26857e-163	0.476063	0.809	0.605	2.53714e-160	2	MMP23B
FN1.2	1.31758e-155	0.475055	0.977	0.894	2.63517e-152	2	FN1
GJA1.1	4.61476e-106	0.473661	0.83	0.722	9.22953e-103	2	GJA1
MDK.2	4.49903e-164	0.464534	0.961	0.871	8.99806e-161	2	MDK
ADAMTS16	3.70988e-93	0.459236	0.738	0.618	7.41976e-90	2	ADAMTS16
COL6A1.2	9.08708e-162	0.458851	0.998	0.993	1.81742e-158	2	COL6A1
ADM.1	4.40524e-63	0.456217	0.799	0.723	8.81048e-60	2	ADM
CLDN11.1	3.5266e-88	0.456026	0.694	0.592	7.05319e-85	2	CLDN11
SERPINE2.2	3.73514e-122	0.455377	0.854	0.79	7.47027e-119	2	SERPINE2
MAGED2.2	1.49845e-123	0.43183	0.937	0.907	2.99689e-120	2	MAGED2
CD47.1	3.90977e-67	0.430423	0.692	0.622	7.81955e-64	2	CD47
ANK2.2	1.07315e-113	0.425208	0.694	0.57	2.14631e-110	2	ANK2
CALD1.2	1.20051e-215	0.41958	1	0.997	2.40103e-212	2	CALD1
SERPINF1.1	6.96743e-93	0.412308	0.782	0.673	1.39349e-89	2	SERPINF1
ACSL4	2.31396e-77	0.408314	0.784	0.735	4.62791e-74	2	ACSL4
ALKAL2	3.04296e-22	0.407209	0.582	0.589	6.08592e-19	2	ALKAL2
PPP1R12B.1	1.29377e-64	0.401855	0.707	0.648	2.58753e-61	2	PPP1R12B
CDH2.1	2.23598e-118	0.392949	0.704	0.595	4.47195e-115	2	CDH2
FHL2	5.26619e-96	0.388049	0.949	0.944	1.05324e-92	2	FHL2
MFAP4.1	2.34485e-51	0.379904	0.517	0.407	4.68971e-48	2	MFAP4
PDK4	6.94704e-52	0.377591	0.649	0.593	1.38941e-48	2	PDK4
FST	2.96938e-107	0.37683	0.691	0.645	5.93876e-104	2	FST
FBXO32.1	3.3193e-36	0.372901	0.578	0.52	6.6386e-33	2	FBXO32
PLTP.1	1.23604e-59	0.368181	0.697	0.656	2.47207e-56	2	PLTP
COLEC11.2	5.60539e-43	0.362841	0.923	0.878	1.12108e-39	2	COLEC11
KCNE4.1	2.71194e-24	0.362435	0.483	0.409	5.42388e-21	2	KCNE4
NRP2	4.1167e-62	0.356699	0.874	0.847	8.23341e-59	2	NRP2
ARID5B	3.14606e-49	0.35396	0.731	0.707	6.29213e-46	2	ARID5B
KCNQ1OT1.1	5.22634e-34	0.353392	0.939	0.937	1.04527e-30	2	KCNQ1OT1
COL18A1.2	3.54799e-70	0.348735	0.929	0.864	7.09599e-67	2	COL18A1
SLC40A1	2.99144e-46	0.34677	0.661	0.601	5.98288e-43	2	SLC40A1
DCN.2	3.35886e-131	0.345793	0.98	0.926	6.71772e-128	2	DCN
ITIH5.2	1.86361e-103	0.345706	0.681	0.522	3.72722e-100	2	ITIH5
PPARG.1	2.01473e-38	0.330354	0.535	0.487	4.02946e-35	2	PPARG
NID2.2	3.26287e-57	0.328058	0.877	0.834	6.52574e-54	2	NID2
ARHGAP6.1	1.89512e-26	0.324281	0.557	0.527	3.79023e-23	2	ARHGAP6
ELK1	1.9269e-33	0.319918	0.735	0.729	3.85379e-30	2	ELK1
RIMS1	6.75152e-112	0.318465	0.652	0.537	1.3503e-108	2	RIMS1
IFI6.1	8.68884e-53	0.306117	0.889	0.892	1.73777e-49	2	IFI6
SPON1.2	1.07985e-60	0.298122	0.582	0.482	2.15971e-57	2	SPON1
SLC16A9	2.13848e-24	0.296635	0.579	0.555	4.27696e-21	2	SLC16A9
SYNPO2.1	2.34512e-52	0.29342	0.844	0.784	4.69024e-49	2	SYNPO2
CALCRL	6.31847e-25	0.292801	0.491	0.448	1.26369e-21	2	CALCRL
FILIP1L.2	5.66253e-56	0.289314	0.905	0.908	1.13251e-52	2	FILIP1L
OSGIN2	3.23268e-52	0.285162	0.531	0.461	6.46537e-49	2	OSGIN2
FIBIN.2	8.43494e-62	0.284523	0.67	0.57	1.68699e-58	2	FIBIN
HTRA3.1	9.88249e-16	0.280662	0.703	0.718	1.9765e-12	2	HTRA3
PDPN.2	3.65604e-53	0.277359	0.583	0.484	7.31209e-50	2	PDPN
MXRA8	1.65666e-18	0.272838	0.452	0.409	3.31332e-15	2	MXRA8
TSPAN6	1.55406e-25	0.269999	0.587	0.568	3.10812e-22	2	TSPAN6
DHRS2.2	0.000173898	0.264688	0.479	0.495	0.347796	2	DHRS2
ZNF503.2	2.38401e-13	0.264251	0.487	0.468	4.76802e-10	2	ZNF503
PTGIS.2	6.86741e-26	0.262324	0.542	0.488	1.37348e-22	2	PTGIS
ISLR.1	6.21629e-23	0.262079	0.49	0.43	1.24326e-19	2	ISLR
BASP1.2	4.34529e-27	0.252437	0.609	0.577	8.69057e-24	2	BASP1
PMEPA1	4.02114e-39	0.25014	0.638	0.587	8.04228e-36	2	PMEPA1
CEP55	5.86884e-53	-0.250607	0.49	0.606	1.17377e-49	2	CEP55
PHF19	9.25301e-74	-0.251421	0.39	0.553	1.8506e-70	2	PHF19
KIF22.2	3.06301e-84	-0.251608	0.24	0.458	6.12603e-81	2	KIF22
SLBP.1	1.84246e-65	-0.251761	0.43	0.628	3.68491e-62	2	SLBP
CDCA2	6.78504e-52	-0.252772	0.456	0.566	1.35701e-48	2	CDCA2
NEAT1.2	3.82521e-16	-0.252891	0.933	0.968	7.65042e-13	2	NEAT1
SGO2.2	5.54137e-28	-0.253171	0.415	0.521	1.10827e-24	2	SGO2
THY1.2	4.71827e-06	-0.25444	0.803	0.806	0.00943654	2	THY1
KIF4A	1.7736e-58	-0.256762	0.505	0.618	3.5472e-55	2	KIF4A
MYH11.1	1.51935e-07	-0.256886	0.626	0.668	0.000303869	2	MYH11
RGS16	1.0446e-65	-0.257594	0.319	0.481	2.08919e-62	2	RGS16
SPC25	1.67253e-05	-0.257867	0.492	0.526	0.0334506	2	SPC25
TIAM1	5.80656e-85	-0.260492	0.435	0.616	1.16131e-81	2	TIAM1
SMTN	1.09386e-84	-0.260495	0.337	0.561	2.18772e-81	2	SMTN
CYP51A1	4.5039e-65	-0.260694	0.683	0.806	9.00779e-62	2	CYP51A1
HLA-B	1.71373e-42	-0.261595	0.85	0.925	3.42746e-39	2	HLA-B
CENPK.2	8.44681e-29	-0.265816	0.426	0.539	1.68936e-25	2	CENPK
MYBL2	2.4636e-30	-0.268014	0.465	0.576	4.92721e-27	2	MYBL2
TMEM106C.1	4.42485e-47	-0.269341	0.437	0.584	8.84971e-44	2	TMEM106C
ODC1	2.24822e-67	-0.270166	0.504	0.654	4.49643e-64	2	ODC1
TXNRD1	6.78222e-57	-0.270407	0.827	0.917	1.35644e-53	2	TXNRD1
FDPS	4.53774e-69	-0.270985	0.596	0.778	9.07547e-66	2	FDPS
RRM1.2	1.14854e-43	-0.271749	0.43	0.559	2.29708e-40	2	RRM1
F2R	2.36922e-131	-0.273608	0.263	0.509	4.73843e-128	2	F2R
KIF20B.2	2.25061e-18	-0.275375	0.554	0.628	4.50122e-15	2	KIF20B
ECT2.2	5.67828e-100	-0.275727	0.381	0.564	1.13566e-96	2	ECT2
NCAPG.2	4.43609e-33	-0.276831	0.453	0.559	8.87217e-30	2	NCAPG
ORC6.2	7.51545e-33	-0.277925	0.464	0.577	1.50309e-29	2	ORC6
KLF2	3.91917e-22	-0.278807	0.442	0.543	7.83833e-19	2	KLF2
IGFBP6	6.84272e-53	-0.279027	0.295	0.451	1.36854e-49	2	IGFBP6
IDI1.1	1.31576e-75	-0.279361	0.313	0.529	2.63151e-72	2	IDI1
MYH9.1	2.14881e-53	-0.279755	0.743	0.858	4.29762e-50	2	MYH9
ENG.2	3.9887e-56	-0.279761	0.667	0.824	7.9774e-53	2	ENG
SQLE	1.0403e-108	-0.280658	0.525	0.706	2.0806e-105	2	SQLE
NR5A1.2	3.13695e-66	-0.281235	0.388	0.568	6.2739e-63	2	NR5A1
PIMREG	8.20149e-23	-0.281288	0.415	0.514	1.6403e-19	2	PIMREG
FEN1.1	4.29175e-24	-0.281792	0.487	0.574	8.58351e-21	2	FEN1
BRCA1	9.11488e-09	-0.284794	0.489	0.541	1.82298e-05	2	BRCA1
ID1.1	8.75306e-58	-0.285953	0.349	0.535	1.75061e-54	2	ID1
LHCGR.2	5.03583e-80	-0.287466	0.256	0.426	1.00717e-76	2	LHCGR
NDC80.1	2.64161e-19	-0.289046	0.413	0.512	5.28322e-16	2	NDC80
AURKA	1.28881e-33	-0.289718	0.506	0.595	2.57761e-30	2	AURKA
LMNB2	8.99007e-60	-0.294444	0.492	0.62	1.79801e-56	2	LMNB2
VCL.1	3.73586e-64	-0.29868	0.711	0.848	7.47172e-61	2	VCL
BRCA2.2	3.70305e-93	-0.29965	0.446	0.598	7.4061e-90	2	BRCA2
S100A11.2	3.79793e-54	-0.300842	0.858	0.938	7.59586e-51	2	S100A11
SNHG3	9.34211e-61	-0.301301	0.56	0.747	1.86842e-57	2	SNHG3
KIF23.2	1.58539e-05	-0.301947	0.543	0.58	0.0317079	2	KIF23
C4BPB.2	5.50191e-65	-0.305161	0.416	0.588	1.10038e-61	2	C4BPB
ANPEP.2	1.90929e-27	-0.305355	0.346	0.467	3.81857e-24	2	ANPEP
NQO1	1.73812e-61	-0.305791	0.71	0.856	3.47625e-58	2	NQO1
PKDCC	8.46813e-77	-0.306275	0.726	0.858	1.69363e-73	2	PKDCC
MYL12A.1	5.42825e-66	-0.307043	0.801	0.905	1.08565e-62	2	MYL12A
ACTG2.1	3.45944e-26	-0.309815	0.745	0.661	6.91889e-23	2	ACTG2
MCM7.2	1.26731e-79	-0.311901	0.35	0.554	2.53463e-76	2	MCM7
USP1.1	7.16598e-64	-0.312512	0.519	0.658	1.4332e-60	2	USP1
HSPB6.2	1.28469e-38	-0.31363	0.602	0.714	2.56939e-35	2	HSPB6
MAP1B.1	1.2249e-73	-0.318667	0.584	0.735	2.4498e-70	2	MAP1B
ACTB.1	2.20141e-107	-0.319428	0.998	0.998	4.40281e-104	2	ACTB
HIST1H1E.2	7.92339e-86	-0.321326	0.674	0.787	1.58468e-82	2	HIST1H1E
PPIF.1	4.39855e-73	-0.32449	0.411	0.59	8.7971e-70	2	PPIF
RANGAP1.1	1.67621e-72	-0.325913	0.56	0.701	3.35242e-69	2	RANGAP1
CENPU.2	2.91133e-18	-0.326835	0.475	0.541	5.82267e-15	2	CENPU
PDGFRB.1	1.1802e-14	-0.327624	0.54	0.629	2.3604e-11	2	PDGFRB
DEPDC1.2	1.39616e-69	-0.330828	0.453	0.599	2.79232e-66	2	DEPDC1
FABP5	1.42133e-88	-0.33166	0.623	0.781	2.84265e-85	2	FABP5
HMGB3.2	3.64382e-62	-0.33238	0.537	0.685	7.28765e-59	2	HMGB3
DHFR.2	8.62248e-58	-0.333088	0.486	0.614	1.7245e-54	2	DHFR
IGFBP7.2	2.35949e-39	-0.333934	0.943	0.968	4.71898e-36	2	IGFBP7
KRT17	1.93231e-18	-0.335998	0.403	0.499	3.86461e-15	2	KRT17
CYTOR	2.5304e-94	-0.336948	0.393	0.599	5.06079e-91	2	CYTOR
MEG8.1	1.8288e-76	-0.337162	0.621	0.781	3.65759e-73	2	MEG8
CDKN1C.2	5.36644e-13	-0.339239	0.487	0.574	1.07329e-09	2	CDKN1C
COL15A1.2	1.45143e-52	-0.339344	0.819	0.904	2.90286e-49	2	COL15A1
CDK1.2	1.87119e-17	-0.340708	0.526	0.589	3.74237e-14	2	CDK1
ZWINT.2	2.04974e-54	-0.342493	0.451	0.572	4.09947e-51	2	ZWINT
CENPM.2	1.00571e-29	-0.344527	0.542	0.631	2.01142e-26	2	CENPM
DIAPH3.2	4.40293e-36	-0.345628	0.528	0.623	8.80586e-33	2	DIAPH3
GBP4	7.3363e-74	-0.347249	0.499	0.684	1.46726e-70	2	GBP4
TM4SF1.1	1.26994e-15	-0.347849	0.57	0.61	2.53988e-12	2	TM4SF1
TACC3.1	4.56251e-40	-0.357929	0.495	0.583	9.12502e-37	2	TACC3
HSD3B2.1	3.50802e-33	-0.358174	0.514	0.594	7.01603e-30	2	HSD3B2
VCAM1.2	1.05807e-83	-0.358831	0.423	0.641	2.11614e-80	2	VCAM1
MCM3.2	4.13993e-50	-0.360125	0.475	0.614	8.27985e-47	2	MCM3
LAMC3.1	1.34866e-50	-0.363561	0.474	0.604	2.69732e-47	2	LAMC3
PCNA.2	2.52007e-53	-0.363703	0.422	0.57	5.04015e-50	2	PCNA
CD55.2	1.34393e-79	-0.366394	0.648	0.815	2.68787e-76	2	CD55
YWHAH.1	7.57212e-102	-0.367867	0.602	0.765	1.51442e-98	2	YWHAH
CTSC	3.73526e-126	-0.370741	0.351	0.623	7.47051e-123	2	CTSC
UBE2T.2	2.17481e-70	-0.371572	0.457	0.598	4.34963e-67	2	UBE2T
KNL1.2	5.02166e-24	-0.372729	0.507	0.596	1.00433e-20	2	KNL1
HIST1H1C.1	3.49789e-28	-0.373379	0.746	0.842	6.99579e-25	2	HIST1H1C
PRKAR2B.2	4.67437e-61	-0.373554	0.729	0.856	9.34874e-58	2	PRKAR2B
CLSPN.1	5.53282e-17	-0.376191	0.528	0.61	1.10656e-13	2	CLSPN
ATAD2.2	1.7521e-103	-0.376699	0.403	0.611	3.50421e-100	2	ATAD2
CALB2.2	0.000375677	-0.37684	0.552	0.621	0.751354	2	CALB2
STMN1.2	1.03102e-15	-0.377043	0.891	0.903	2.06205e-12	2	STMN1
TPM3	8.21547e-114	-0.379097	0.785	0.907	1.64309e-110	2	TPM3
CTNNAL1.2	7.5434e-73	-0.379843	0.658	0.805	1.50868e-69	2	CTNNAL1
CCNB2.2	9.04408e-13	-0.381718	0.504	0.564	1.80882e-09	2	CCNB2
CKS1B.2	3.13585e-112	-0.382766	0.358	0.591	6.2717e-109	2	CKS1B
SLC2A3	5.76395e-67	-0.384415	0.446	0.606	1.15279e-63	2	SLC2A3
EZR	3.14609e-113	-0.387712	0.734	0.882	6.29218e-110	2	EZR
MCM4.2	8.8282e-58	-0.387996	0.505	0.637	1.76564e-54	2	MCM4
CKAP5.1	2.93917e-112	-0.388139	0.576	0.758	5.87835e-109	2	CKAP5
SMC1A.2	9.00306e-92	-0.392343	0.738	0.861	1.80061e-88	2	SMC1A
NDFIP1.2	1.47305e-40	-0.394298	0.62	0.764	2.94611e-37	2	NDFIP1
HELLS.2	3.08944e-71	-0.396164	0.49	0.64	6.17888e-68	2	HELLS
TAGLN2.1	1.63018e-105	-0.397272	0.714	0.848	3.26036e-102	2	TAGLN2
HEYL	2.51236e-76	-0.397475	0.424	0.585	5.02472e-73	2	HEYL
IER2.1	9.18504e-45	-0.398071	0.643	0.762	1.83701e-41	2	IER2
CKAP2.2	7.29961e-66	-0.398609	0.664	0.798	1.45992e-62	2	CKAP2
CENPW.2	2.89845e-96	-0.401485	0.458	0.643	5.79689e-93	2	CENPW
ANLN.2	1.27397e-60	-0.401779	0.447	0.585	2.54794e-57	2	ANLN
BTG2.2	5.82069e-67	-0.404551	0.59	0.774	1.16414e-63	2	BTG2
DUT.2	1.40099e-56	-0.407477	0.705	0.825	2.80198e-53	2	DUT
ALAS1.1	4.22245e-46	-0.408525	0.505	0.609	8.4449e-43	2	ALAS1
ETS1	5.25316e-144	-0.41147	0.536	0.745	1.05063e-140	2	ETS1
KIF11.2	6.44293e-59	-0.412301	0.46	0.592	1.28859e-55	2	KIF11
RRM2.2	1.26213e-32	-0.417902	0.494	0.598	2.52426e-29	2	RRM2
POR.2	6.00961e-73	-0.42195	0.769	0.877	1.20192e-69	2	POR
PBK.1	7.45188e-53	-0.427347	0.517	0.634	1.49038e-49	2	PBK
TUBB6.1	5.73604e-111	-0.433845	0.525	0.714	1.14721e-107	2	TUBB6
CENPX.2	1.01576e-79	-0.433891	0.505	0.677	2.03152e-76	2	CENPX
SMC2.2	4.7306e-73	-0.435158	0.564	0.688	9.46119e-70	2	SMC2
TAGLN.2	8.1681e-20	-0.438153	0.891	0.83	1.63362e-16	2	TAGLN
CDKN3.1	8.89464e-22	-0.445006	0.53	0.607	1.77893e-18	2	CDKN3
F3.1	2.37062e-131	-0.446919	0.347	0.587	4.74124e-128	2	F3
LMNB1.2	4.29103e-65	-0.449406	0.483	0.623	8.58206e-62	2	LMNB1
MAD2L1.2	1.03068e-67	-0.450509	0.454	0.611	2.06136e-64	2	MAD2L1
GTSE1.2	1.17576e-65	-0.452559	0.447	0.593	2.35152e-62	2	GTSE1
EPHX1.2	5.19514e-29	-0.453648	0.706	0.807	1.03903e-25	2	EPHX1
TIMP1.2	1.14874e-21	-0.45497	0.987	0.991	2.29749e-18	2	TIMP1
NME1	8.4973e-163	-0.459285	0.738	0.9	1.69946e-159	2	NME1
IL32	2.57428e-96	-0.459818	0.318	0.549	5.14856e-93	2	IL32
CDC20.1	1.39863e-23	-0.467328	0.489	0.586	2.79726e-20	2	CDC20
MIR202HG.2	4.92745e-19	-0.468023	0.436	0.52	9.85491e-16	2	MIR202HG
AK1.2	8.78813e-83	-0.472618	0.63	0.747	1.75763e-79	2	AK1
DNMT1.2	9.61835e-159	-0.474245	0.603	0.785	1.92367e-155	2	DNMT1
DTYMK.2	1.89668e-111	-0.476047	0.55	0.722	3.79336e-108	2	DTYMK
H2AFX.2	7.55255e-133	-0.47724	0.432	0.65	1.51051e-129	2	H2AFX
ANP32E.2	3.77757e-108	-0.477396	0.626	0.783	7.55514e-105	2	ANP32E
DLGAP5.2	5.48831e-22	-0.479725	0.569	0.678	1.09766e-18	2	DLGAP5
HMMR.2	1.04772e-83	-0.500131	0.514	0.657	2.09544e-80	2	HMMR
DDIT4.2	9.68026e-51	-0.500863	0.765	0.878	1.93605e-47	2	DDIT4
ZFP36L2.2	4.85579e-117	-0.514207	0.758	0.896	9.71159e-114	2	ZFP36L2
RBP1.2	1.08589e-22	-0.51487	0.989	0.993	2.17179e-19	2	RBP1
MT2A.2	1.57955e-08	-0.523096	0.86	0.889	3.1591e-05	2	MT2A
TK1.2	1.75359e-78	-0.527369	0.474	0.638	3.50718e-75	2	TK1
MGARP.2	1.14128e-76	-0.529436	0.571	0.701	2.28256e-73	2	MGARP
TUBA1C.1	1.6628e-87	-0.529886	0.549	0.712	3.32561e-84	2	TUBA1C
TCAF1.2	9.3367e-123	-0.540556	0.853	0.941	1.86734e-119	2	TCAF1
HSPE1.1	2.39964e-167	-0.544642	0.699	0.872	4.79927e-164	2	HSPE1
HHIP.1	6.13233e-101	-0.549011	0.496	0.672	1.22647e-97	2	HHIP
PTRH1.2	7.22143e-94	-0.550065	0.528	0.674	1.44429e-90	2	PTRH1
UBE2C.2	3.42384e-21	-0.558739	0.415	0.508	6.84768e-18	2	UBE2C
KPNA2.2	2.70909e-113	-0.563839	0.472	0.66	5.41819e-110	2	KPNA2
DEK.2	7.03379e-95	-0.566184	0.833	0.918	1.40676e-91	2	DEK
CKS2.2	1.82219e-93	-0.56866	0.372	0.572	3.64439e-90	2	CKS2
CENPE.2	4.67989e-28	-0.569392	0.565	0.659	9.35978e-25	2	CENPE
TUBB.1	3.01804e-88	-0.57632	0.932	0.967	6.03609e-85	2	TUBB
DHCR24.1	2.41403e-94	-0.58267	0.464	0.614	4.82806e-91	2	DHCR24
RANBP1.2	8.91149e-171	-0.588324	0.726	0.881	1.7823e-167	2	RANBP1
RNASE1.2	1.89873e-128	-0.606235	0.559	0.774	3.79745e-125	2	RNASE1
HMGN2.2	8.10198e-107	-0.608035	0.908	0.962	1.6204e-103	2	HMGN2
DUSP1.1	3.82792e-111	-0.60923	0.5	0.727	7.65584e-108	2	DUSP1
ASPM.2	7.39123e-40	-0.617732	0.639	0.753	1.47825e-36	2	ASPM
CALM1	7.43807e-254	-0.619347	0.905	0.975	1.48761e-250	2	CALM1
PCLAF.2	6.94197e-130	-0.621699	0.488	0.705	1.38839e-126	2	PCLAF
CYB5A.2	1.53177e-110	-0.633656	0.56	0.761	3.06353e-107	2	CYB5A
MEST.2	1.719e-137	-0.642518	0.408	0.659	3.43799e-134	2	MEST
HIST1H1B.2	2.85726e-107	-0.651919	0.579	0.7	5.71452e-104	2	HIST1H1B
TMPO.1	1.0192e-167	-0.658709	0.684	0.84	2.03839e-164	2	TMPO
UBE2S.2	8.72395e-90	-0.693871	0.58	0.759	1.74479e-86	2	UBE2S
LDLR.2	2.27406e-153	-0.696623	0.509	0.723	4.54811e-150	2	LDLR
PRC1.2	1.2848e-90	-0.697488	0.545	0.694	2.56961e-87	2	PRC1
HSPD1.1	1.3764e-240	-0.698572	0.89	0.969	2.7528e-237	2	HSPD1
SMC4.2	5.13279e-119	-0.707884	0.603	0.744	1.02656e-115	2	SMC4
BIRC5.2	7.79006e-85	-0.717147	0.487	0.662	1.55801e-81	2	BIRC5
FDX1.1	4.7554e-111	-0.717667	0.422	0.649	9.5108e-108	2	FDX1
JPT1.2	6.51495e-205	-0.719157	0.638	0.85	1.30299e-201	2	JPT1
ARL6IP1.2	5.61419e-78	-0.727982	0.671	0.813	1.12284e-74	2	ARL6IP1
CCNB1.2	4.93381e-32	-0.73875	0.527	0.629	9.86762e-29	2	CCNB1
S100A16.2	4.06873e-39	-0.744453	0.801	0.878	8.13746e-36	2	S100A16
HMGB1.2	5.99119e-155	-0.746363	0.982	0.994	1.19824e-151	2	HMGB1
C11orf96.1	1.18964e-119	-0.750021	0.658	0.834	2.37929e-116	2	C11orf96
TPX2.2	1.49265e-115	-0.75488	0.542	0.731	2.9853e-112	2	TPX2
MEG3.2	3.50567e-122	-0.756642	0.882	0.957	7.01134e-119	2	MEG3
FDXR.2	1.33431e-207	-0.797468	0.564	0.799	2.66862e-204	2	FDXR
TYMS.2	1.87286e-85	-0.805549	0.521	0.656	3.74571e-82	2	TYMS
APOC1.1	2.42927e-154	-0.810629	0.481	0.736	4.85854e-151	2	APOC1
PTTG1.2	6.88197e-89	-0.842197	0.53	0.684	1.37639e-85	2	PTTG1
APOE.2	1.96954e-176	-0.884904	0.983	0.993	3.93909e-173	2	APOE
TUBB4B.2	9.82014e-229	-0.893505	0.594	0.82	1.96403e-225	2	TUBB4B
STC1.2	4.52326e-152	-0.907822	0.536	0.708	9.04652e-149	2	STC1
H19.2	4.59699e-104	-0.91474	0.669	0.794	9.19397e-101	2	H19
NUSAP1.2	1.56189e-253	-0.946246	0.477	0.737	3.12378e-250	2	NUSAP1
APOA1.2	1.30719e-51	-0.95474	0.617	0.766	2.61437e-48	2	APOA1
HIST1H1A.2	1.21513e-116	-0.982393	0.511	0.701	2.43025e-113	2	HIST1H1A
CYP11A1.2	5.8638e-154	-0.996416	0.564	0.721	1.17276e-150	2	CYP11A1
HMGB2.2	5.76075e-89	-1.11917	0.623	0.745	1.15215e-85	2	HMGB2
TOP2A.2	3.27815e-97	-1.13047	0.618	0.757	6.5563e-94	2	TOP2A
TUBA1B.2	2.0845e-222	-1.16197	0.851	0.952	4.169e-219	2	TUBA1B
HIST1H4C.2	1.21285e-67	-1.19081	0.771	0.873	2.42569e-64	2	HIST1H4C
H2AFZ.2	3.32893e-210	-1.20015	0.79	0.922	6.65786e-207	2	H2AFZ
MKI67.2	5.56821e-92	-1.24839	0.592	0.743	1.11364e-88	2	MKI67
S100A13.2	3.36122e-116	-1.27569	0.903	0.967	6.72244e-113	2	S100A13
CENPF.2	1.42038e-87	-1.28824	0.62	0.759	2.84076e-84	2	CENPF
STAR.2	6.05362e-266	-1.68336	0.785	0.928	1.21072e-262	2	STAR
CYP17A1.2	9.19068e-13	-1.76876	0.591	0.675	1.83814e-09	2	CYP17A1
GSTA1.1	1.73994e-10	-1.89954	0.757	0.844	3.47988e-07	2	GSTA1
INSL3.1	3.70161e-40	-3.45371	0.813	0.902	7.40323e-37	2	INSL3
CENPF.3	0	1.75948	0.945	0.721	0	3	CENPF
CCNB1.3	5.76628e-244	1.4998	0.759	0.601	1.15326e-240	3	CCNB1
TOP2A.3	0	1.41069	0.934	0.72	0	3	TOP2A
HMGB2.3	0	1.37995	0.97	0.705	0	3	HMGB2
PTTG1.3	0	1.37538	0.851	0.646	0	3	PTTG1
ARL6IP1.3	1.06666e-196	1.367	0.874	0.789	2.13332e-193	3	ARL6IP1
ASPM.3	0	1.34287	0.938	0.718	0	3	ASPM
MKI67.3	0	1.28727	0.944	0.701	0	3	MKI67
H2AFZ.3	0	1.27572	0.997	0.898	0	3	H2AFZ
NUSAP1.3	0	1.27077	0.924	0.683	0	3	NUSAP1
PRC1.3	0	1.22013	0.891	0.654	0	3	PRC1
TPX2.3	0	1.21424	0.899	0.688	0	3	TPX2
TUBA1B.3	0	1.16066	0.998	0.935	0	3	TUBA1B
BIRC5.3	0	1.1502	0.875	0.616	0	3	BIRC5
CENPE.3	0	1.14406	0.873	0.624	0	3	CENPE
HMMR.3	0	1.14267	0.851	0.618	0	3	HMMR
TUBB4B.3	0	1.13162	0.958	0.777	0	3	TUBB4B
CDC20.2	0	1.09243	0.809	0.549	0	3	CDC20
UBE2S.3	2.5507e-305	1.05528	0.937	0.717	5.10139e-302	3	UBE2S
TUBA1C.2	0	1.03768	0.889	0.672	0	3	TUBA1C
SMC4.3	0	1.01294	0.95	0.703	0	3	SMC4
STMN1.3	0	1.00664	0.993	0.892	0	3	STMN1
DLGAP5.3	3.33799e-203	0.990819	0.767	0.655	6.67597e-200	3	DLGAP5
JPT1.3	0	0.967024	0.96	0.811	0	3	JPT1
HMGB1.3	0	0.958831	1	0.992	0	3	HMGB1
TYMS.3	0	0.924577	0.937	0.608	0	3	TYMS
CCNB2.3	1.34712e-304	0.91239	0.762	0.534	2.69424e-301	3	CCNB2
CDKN3.2	0	0.901948	0.839	0.571	0	3	CDKN3
TUBB.2	0	0.877182	0.998	0.959	0	3	TUBB
DEK.3	0	0.866151	0.992	0.899	0	3	DEK
PCLAF.3	0	0.848805	0.936	0.652	0	3	PCLAF
TK1.3	0	0.818676	0.903	0.588	0	3	TK1
SMC2.3	0	0.806641	0.936	0.645	0	3	SMC2
GTSE1.3	3.43587e-257	0.806021	0.752	0.557	6.87173e-254	3	GTSE1
CKAP2.3	3.88676e-304	0.796528	0.927	0.767	7.77352e-301	3	CKAP2
CKS2.3	2.96044e-201	0.790262	0.771	0.525	5.92087e-198	3	CKS2
DUT.3	0	0.788217	0.971	0.794	0	3	DUT
KPNA2.3	3.20442e-215	0.783752	0.824	0.618	6.40884e-212	3	KPNA2
TMPO.2	0	0.782687	0.965	0.806	0	3	TMPO
ANP32E.3	0	0.778203	0.935	0.747	0	3	ANP32E
MAD2L1.3	0	0.772929	0.872	0.562	0	3	MAD2L1
DEPDC1.3	4.45629e-250	0.769115	0.737	0.565	8.91258e-247	3	DEPDC1
LMNB1.3	0	0.75469	0.894	0.575	0	3	LMNB1
MCM3.3	1.97051e-257	0.74935	0.813	0.575	3.94103e-254	3	MCM3
UBE2C.3	1.17598e-93	0.746833	0.631	0.482	2.35196e-90	3	UBE2C
PBK.2	0	0.730608	0.834	0.597	0	3	PBK
KIF20B.3	0	0.722657	0.838	0.596	0	3	KIF20B
DTYMK.3	0	0.717995	0.917	0.679	0	3	DTYMK
HMGB3.3	0	0.715897	0.892	0.643	0	3	HMGB3
HELLS.3	4.34568e-296	0.705899	0.832	0.599	8.69136e-293	3	HELLS
KIF11.3	0	0.704419	0.817	0.55	0	3	KIF11
ANLN.3	0	0.700356	0.795	0.544	0	3	ANLN
TUBB6.2	0	0.696407	0.909	0.668	0	3	TUBB6
DIAPH3.3	0	0.696027	0.84	0.587	0	3	DIAPH3
KNL1.3	0	0.695419	0.834	0.558	0	3	KNL1
HMGN2.3	0	0.688847	0.993	0.952	0	3	HMGN2
CEP55.1	0	0.686564	0.837	0.566	0	3	CEP55
CKS1B.3	0	0.686103	0.862	0.532	0	3	CKS1B
MCM4.3	6.64316e-279	0.675034	0.825	0.6	1.32863e-275	3	MCM4
ECT2.3	1.36798e-278	0.660974	0.753	0.52	2.73596e-275	3	ECT2
CENPW.3	0	0.653947	0.867	0.595	0	3	CENPW
CENPX.3	0	0.650311	0.909	0.63	0	3	CENPX
RANBP1.3	0	0.647495	0.977	0.851	0	3	RANBP1
TACC3.2	0	0.636035	0.814	0.546	0	3	TACC3
MCM7.3	0	0.630966	0.828	0.498	0	3	MCM7
PCNA.3	4.7616e-251	0.629457	0.777	0.528	9.52321e-248	3	PCNA
DNMT1.3	9.70141e-291	0.617278	0.921	0.747	1.94028e-287	3	DNMT1
SGO2.3	1.75615e-284	0.609046	0.766	0.481	3.5123e-281	3	SGO2
ATAD2.3	0	0.603846	0.88	0.555	0	3	ATAD2
ITGA6	4.1401e-112	0.59357	0.794	0.671	8.2802e-109	3	ITGA6
CLSPN.2	3.03011e-111	0.592749	0.669	0.594	6.06022e-108	3	CLSPN
PLK1.1	3.54832e-114	0.58671	0.675	0.53	7.09664e-111	3	PLK1
ORC6.3	5.63637e-242	0.585014	0.746	0.544	1.12727e-238	3	ORC6
CENPU.3	0	0.584825	0.79	0.505	0	3	CENPU
SMC1A.3	8.68501e-269	0.584427	0.953	0.835	1.737e-265	3	SMC1A
KIF20A	5.30719e-145	0.579158	0.654	0.454	1.06144e-141	3	KIF20A
BUB1	0	0.574972	0.809	0.594	0	3	BUB1
LMNB2.1	0	0.574366	0.839	0.58	0	3	LMNB2
BRCA1.1	1.27765e-220	0.569028	0.732	0.513	2.5553e-217	3	BRCA1
KIF4A.1	0	0.558853	0.793	0.584	0	3	KIF4A
KIF23.3	4.1528e-127	0.55781	0.702	0.561	8.30561e-124	3	KIF23
NCAPG.3	0	0.553615	0.776	0.522	0	3	NCAPG
CCNA2.2	0	0.54553	0.771	0.546	0	3	CCNA2
CENPK.3	0	0.539517	0.784	0.497	0	3	CENPK
ZWINT.3	0	0.539001	0.834	0.527	0	3	ZWINT
CENPA	5.53268e-74	0.536842	0.578	0.441	1.10654e-70	3	CENPA
KIF14	5.13687e-163	0.533168	0.684	0.518	1.02737e-159	3	KIF14
KIF22.3	1.70921e-307	0.53109	0.771	0.395	3.41842e-304	3	KIF22
BUB1B	0	0.52554	0.81	0.517	0	3	BUB1B
PHF19.1	0	0.523412	0.781	0.507	0	3	PHF19
FEN1.2	5.42166e-113	0.523244	0.667	0.553	1.08433e-109	3	FEN1
H2AFX.3	0	0.522716	0.869	0.598	0	3	H2AFX
CHAF1A	9.21735e-268	0.520354	0.771	0.543	1.84347e-264	3	CHAF1A
DHFR.3	2.86169e-288	0.514945	0.827	0.575	5.72337e-285	3	DHFR
AURKA.1	5.38345e-63	0.513707	0.665	0.576	1.07669e-59	3	AURKA
CENPM.3	1.54076e-276	0.511228	0.8	0.601	3.08152e-273	3	CENPM
UBE2T.3	5.56486e-200	0.510836	0.745	0.564	1.11297e-196	3	UBE2T
DNAJC9.1	4.79958e-289	0.508983	0.836	0.587	9.59917e-286	3	DNAJC9
SHCBP1	0	0.502984	0.777	0.484	0	3	SHCBP1
BRCA2.3	9.65035e-255	0.492867	0.768	0.56	1.93007e-251	3	BRCA2
KIF2C	7.22099e-246	0.489931	0.721	0.515	1.4442e-242	3	KIF2C
NUF2	8.00661e-114	0.489253	0.655	0.538	1.60132e-110	3	NUF2
PRR11	1.50603e-103	0.483593	0.649	0.526	3.01206e-100	3	PRR11
GINS2	2.27005e-285	0.478498	0.751	0.487	4.5401e-282	3	GINS2
NDC80.2	2.36719e-232	0.475116	0.723	0.476	4.73439e-229	3	NDC80
MCM5	8.5405e-204	0.474034	0.678	0.382	1.7081e-200	3	MCM5
PIMREG.1	1.75582e-118	0.471262	0.65	0.486	3.51165e-115	3	PIMREG
FAM111B	4.13808e-38	0.467142	0.532	0.459	8.27616e-35	3	FAM111B
NCAPD2	1.82066e-208	0.462162	0.735	0.498	3.64133e-205	3	NCAPD2
RRM2.3	4.7204e-280	0.457572	0.779	0.565	9.44081e-277	3	RRM2
TAGLN2.2	1.08728e-157	0.457556	0.945	0.82	2.17456e-154	3	TAGLN2
ARHGAP11A	4.19636e-102	0.456738	0.614	0.454	8.39272e-99	3	ARHGAP11A
USP1.2	1.89998e-195	0.455795	0.824	0.622	3.79996e-192	3	USP1
RANGAP1.2	1.71532e-165	0.443367	0.849	0.667	3.43064e-162	3	RANGAP1
GMNN.1	2.01338e-258	0.438454	0.817	0.525	4.02677e-255	3	GMNN
CDT1	4.85358e-104	0.437075	0.624	0.482	9.70716e-101	3	CDT1
UHRF1	5.51565e-112	0.435922	0.618	0.47	1.10313e-108	3	UHRF1
SLBP.2	8.53475e-109	0.435809	0.747	0.59	1.70695e-105	3	SLBP
SEPTIN11.2	1.27348e-163	0.435525	0.961	0.863	2.54696e-160	3	SEPTIN11
YWHAH.2	2.70474e-194	0.434863	0.894	0.731	5.40949e-191	3	YWHAH
RRM1.3	5.06909e-234	0.431692	0.771	0.519	1.01382e-230	3	RRM1
MCM6	1.16683e-184	0.429597	0.689	0.432	2.33365e-181	3	MCM6
DTL	3.2557e-106	0.428765	0.63	0.491	6.5114e-103	3	DTL
LIG1	0	0.426512	0.79	0.483	0	3	LIG1
TMEM106C.2	4.15213e-210	0.425058	0.813	0.54	8.30427e-207	3	TMEM106C
ATAD5	1.79334e-249	0.42343	0.8	0.612	3.58667e-246	3	ATAD5
FABP5.1	1.06284e-190	0.421351	0.896	0.748	2.12568e-187	3	FABP5
LMNA.2	1.86181e-119	0.413826	0.974	0.921	3.72362e-116	3	LMNA
TTK	2.71751e-263	0.412559	0.726	0.516	5.43503e-260	3	TTK
CCDC34.1	2.03194e-241	0.409001	0.827	0.566	4.06388e-238	3	CCDC34
CCDC18	2.82317e-257	0.407206	0.741	0.496	5.64633e-254	3	CCDC18
CDC6	8.27477e-256	0.400344	0.735	0.506	1.65495e-252	3	CDC6
CDK1.3	2.63285e-131	0.395803	0.698	0.569	5.2657e-128	3	CDK1
KIF15	1.39404e-177	0.394962	0.689	0.532	2.78807e-174	3	KIF15
HSPD1.2	1.38839e-187	0.393287	0.992	0.957	2.77677e-184	3	HSPD1
CDCA3	1.90061e-82	0.390975	0.594	0.433	3.80123e-79	3	CDCA3
CKAP5.2	1.98238e-127	0.390178	0.885	0.721	3.96475e-124	3	CKAP5
MYBL2.1	5.88315e-208	0.388727	0.732	0.544	1.17663e-204	3	MYBL2
WDR76	3.88612e-66	0.386895	0.584	0.491	7.77224e-63	3	WDR76
RFC2	4.27604e-237	0.384486	0.765	0.477	8.55207e-234	3	RFC2
NCAPH	0	0.375478	0.782	0.5	0	3	NCAPH
SPDL1	6.85144e-211	0.374963	0.733	0.514	1.37029e-207	3	SPDL1
SNHG3.1	1.01562e-78	0.373801	0.841	0.713	2.03124e-75	3	SNHG3
TRIM59	3.01282e-250	0.373696	0.807	0.595	6.02563e-247	3	TRIM59
SGO1	9.04627e-116	0.373526	0.638	0.491	1.80925e-112	3	SGO1
GAS2L3	6.08735e-69	0.368968	0.581	0.456	1.21747e-65	3	GAS2L3
CDCA2.1	2.96317e-180	0.368819	0.714	0.535	5.92634e-177	3	CDCA2
TPM3.1	2.19827e-151	0.36816	0.963	0.886	4.39655e-148	3	TPM3
E2F1	6.31412e-137	0.366596	0.64	0.482	1.26282e-133	3	E2F1
KRT19.3	2.87838e-90	0.365397	0.878	0.721	5.75676e-87	3	KRT19
ACTB.2	3.85838e-191	0.364321	1	0.998	7.71676e-188	3	ACTB
FOXM1	2.42485e-162	0.364208	0.704	0.514	4.84971e-159	3	FOXM1
PSRC1	4.4589e-34	0.363454	0.567	0.493	8.9178e-31	3	PSRC1
NCAPD3	2.48961e-269	0.361759	0.822	0.609	4.97923e-266	3	NCAPD3
SPC25.1	2.0815e-224	0.356211	0.719	0.5	4.16299e-221	3	SPC25
ODC1.1	8.87886e-126	0.356207	0.784	0.621	1.77577e-122	3	ODC1
C21orf58	1.64273e-216	0.354034	0.734	0.529	3.28547e-213	3	C21orf58
CDCA8	2.40576e-22	0.351434	0.549	0.509	4.81152e-19	3	CDCA8
ASF1B	1.06074e-114	0.349981	0.618	0.464	2.12148e-111	3	ASF1B
MAP1B.2	3.42706e-102	0.348299	0.845	0.704	6.85413e-99	3	MAP1B
MCM10	6.02326e-140	0.346921	0.671	0.541	1.20465e-136	3	MCM10
CIT	3.2601e-250	0.345994	0.717	0.503	6.5202e-247	3	CIT
RACGAP1	5.65575e-14	0.334807	0.512	0.467	1.13115e-10	3	RACGAP1
DBF4	1.61562e-135	0.332246	0.731	0.569	3.23124e-132	3	DBF4
XRCC2	1.42935e-296	0.331736	0.726	0.492	2.85869e-293	3	XRCC2
EZH2	2.45667e-183	0.331703	0.767	0.578	4.91333e-180	3	EZH2
ACTN1.2	4.02408e-119	0.329685	0.907	0.737	8.04815e-116	3	ACTN1
EMP3.2	5.05566e-92	0.32641	0.842	0.682	1.01113e-88	3	EMP3
CKAP2L	5.57256e-121	0.325592	0.652	0.5	1.11451e-117	3	CKAP2L
MXD3	2.36519e-255	0.3255	0.702	0.427	4.73038e-252	3	MXD3
NCAPG2	3.56177e-217	0.325147	0.702	0.471	7.12354e-214	3	NCAPG2
SPC24	1.15378e-227	0.324817	0.705	0.437	2.30756e-224	3	SPC24
RAD51AP1	5.47276e-142	0.321778	0.649	0.45	1.09455e-138	3	RAD51AP1
KIFC1	7.53684e-165	0.32146	0.657	0.448	1.50737e-161	3	KIFC1
PTN	6.80781e-124	0.320986	0.823	0.654	1.36156e-120	3	PTN
WFDC1.1	3.75529e-96	0.320105	0.961	0.897	7.51058e-93	3	WFDC1
MDK.3	1.73981e-77	0.320087	0.969	0.871	3.47962e-74	3	MDK
KIF18A	1.57911e-38	0.318969	0.547	0.46	3.15822e-35	3	KIF18A
ESCO2	5.09752e-219	0.31428	0.732	0.559	1.0195e-215	3	ESCO2
KNSTRN	2.04935e-95	0.311986	0.599	0.407	4.0987e-92	3	KNSTRN
MZT1	6.2023e-130	0.31013	0.661	0.434	1.24046e-126	3	MZT1
MND1	5.27152e-75	0.306415	0.614	0.503	1.0543e-71	3	MND1
LGALS1.2	3.35111e-63	0.301132	0.998	0.991	6.70221e-60	3	LGALS1
FANCI	1.67462e-147	0.295363	0.658	0.446	3.34923e-144	3	FANCI
TROAP	3.16784e-38	0.293963	0.571	0.506	6.33567e-35	3	TROAP
BARD1	2.23616e-142	0.293606	0.726	0.535	4.47232e-139	3	BARD1
AURKB	7.80552e-137	0.293249	0.666	0.491	1.5611e-133	3	AURKB
CAVIN1.2	1.05186e-86	0.290008	0.889	0.738	2.10371e-83	3	CAVIN1
CDCA7	2.48134e-105	0.288512	0.571	0.405	4.96268e-102	3	CDCA7
TPM1.2	5.27386e-102	0.28842	0.992	0.966	1.05477e-98	3	TPM1
TMEM97.1	1.07201e-92	0.287151	0.793	0.638	2.14402e-89	3	TMEM97
IMPA2	2.08328e-119	0.285691	0.793	0.602	4.16656e-116	3	IMPA2
NME1.1	3.12219e-105	0.281706	0.952	0.874	6.24437e-102	3	NME1
THY1.3	2.77892e-61	0.278573	0.904	0.795	5.55785e-58	3	THY1
INCENP	1.5146e-162	0.269723	0.695	0.516	3.0292e-159	3	INCENP
TYMSOS	2.67846e-78	0.268543	0.627	0.508	5.35692e-75	3	TYMSOS
HSPE1.2	1.63049e-112	0.268418	0.962	0.84	3.26098e-109	3	HSPE1
CCNE2	2.06485e-307	0.26588	0.676	0.374	4.1297e-304	3	CCNE2
PEG10.2	2.43133e-69	0.265223	0.978	0.914	4.86266e-66	3	PEG10
CDCA5	1.11359e-110	0.262912	0.654	0.538	2.22719e-107	3	CDCA5
HJURP	4.7504e-104	0.261381	0.609	0.449	9.50079e-101	3	HJURP
CSRP2	2.52883e-119	0.260359	0.736	0.552	5.05766e-116	3	CSRP2
CDC45	4.16582e-68	0.254883	0.572	0.441	8.33164e-65	3	CDC45
MEG8.2	1.31379e-11	-0.25018	0.743	0.766	2.62758e-08	3	MEG8
HIST1H1A.3	1.32521e-165	-0.25275	0.825	0.663	2.65043e-162	3	HIST1H1A
COLEC11.3	2.12644e-07	-0.25452	0.915	0.88	0.000425288	3	COLEC11
MTUS1	1.31436e-11	-0.257196	0.679	0.64	2.62871e-08	3	MTUS1
HSPA1A	1.79003e-14	-0.260082	0.4	0.448	3.58006e-11	3	HSPA1A
PHLDA1.1	3.07761e-13	-0.260762	0.421	0.454	6.15523e-10	3	PHLDA1
CEBPB.1	6.50958e-10	-0.268146	0.62	0.576	1.30192e-06	3	CEBPB
DHRS2.3	1.13765e-23	-0.26928	0.431	0.5	2.27531e-20	3	DHRS2
ANGPTL4	1.67901e-20	-0.269435	0.864	0.852	3.35803e-17	3	ANGPTL4
LAMP5	3.7754e-12	-0.271157	0.459	0.479	7.55079e-09	3	LAMP5
TAGLN.3	2.23987e-10	-0.272484	0.899	0.829	4.47974e-07	3	TAGLN
DLK1.1	7.29092e-13	-0.27325	0.309	0.349	1.45818e-09	3	DLK1
VCAM1.3	5.93895e-11	-0.275791	0.631	0.615	1.18779e-07	3	VCAM1
NDFIP1.3	5.10026e-06	-0.279011	0.798	0.742	0.0102005	3	NDFIP1
HIST1H1B.3	2.57636e-103	-0.286322	0.764	0.678	5.15272e-100	3	HIST1H1B
KLF2.1	4.94156e-14	-0.287362	0.503	0.535	9.88312e-11	3	KLF2
DHCR24.2	2.84627e-33	-0.294651	0.51	0.608	5.69253e-30	3	DHCR24
MGARP.3	1.82995e-18	-0.295629	0.665	0.69	3.6599e-15	3	MGARP
CD55.3	1.97821e-28	-0.296099	0.809	0.795	3.95641e-25	3	CD55
CCDC68.2	2.08991e-05	-0.296945	0.624	0.569	0.0417982	3	CCDC68
IFI6.2	2.31152e-24	-0.299369	0.907	0.89	4.62305e-21	3	IFI6
CTNNAL1.3	5.12131e-14	-0.303775	0.835	0.784	1.02426e-10	3	CTNNAL1
TGFBR3.1	5.09986e-12	-0.30801	0.562	0.54	1.01997e-08	3	TGFBR3
RNASE1.3	1.40499e-23	-0.308044	0.735	0.752	2.80998e-20	3	RNASE1
SIGLEC11.2	2.23473e-35	-0.31186	0.581	0.643	4.46947e-32	3	SIGLEC11
COL15A1.3	1.02613e-25	-0.315593	0.893	0.895	2.05225e-22	3	COL15A1
PTRH1.3	9.75535e-06	-0.31585	0.688	0.654	0.0195107	3	PTRH1
ENG.3	1.06688e-36	-0.323746	0.813	0.806	2.13377e-33	3	ENG
IRS2.1	1.18366e-29	-0.325432	0.479	0.537	2.36732e-26	3	IRS2
ZFP36	6.62814e-44	-0.326967	0.527	0.596	1.32563e-40	3	ZFP36
ACSM3.1	1.88007e-18	-0.32766	0.898	0.843	3.76014e-15	3	ACSM3
COL4A2.2	1.97519e-25	-0.332936	0.936	0.929	3.95037e-22	3	COL4A2
SELENOP.1	9.36691e-38	-0.334968	0.699	0.71	1.87338e-34	3	SELENOP
IFI27	8.52022e-11	-0.337553	0.934	0.919	1.70404e-07	3	IFI27
COL18A1.3	8.45775e-18	-0.338769	0.897	0.868	1.69155e-14	3	COL18A1
OLFML3.1	2.75961e-19	-0.34194	0.618	0.622	5.51923e-16	3	OLFML3
SAT1.1	7.72478e-51	-0.347147	0.696	0.709	1.54496e-47	3	SAT1
CYB5A.3	1.18369e-10	-0.350148	0.777	0.735	2.36738e-07	3	CYB5A
PRSS23	1.03553e-23	-0.36026	0.608	0.635	2.07106e-20	3	PRSS23
CCN2.1	5.04015e-31	-0.360297	0.574	0.663	1.00803e-27	3	CCN2
ALDH1A1.1	3.68732e-16	-0.370649	0.685	0.635	7.37464e-13	3	ALDH1A1
S100A6	6.12837e-05	-0.374271	0.983	0.959	0.122567	3	S100A6
BTNL9.2	1.91974e-69	-0.374574	0.537	0.641	3.83947e-66	3	BTNL9
CFD.1	8.43701e-17	-0.37506	0.574	0.462	1.6874e-13	3	CFD
FHL2.1	3.32656e-55	-0.377026	0.95	0.944	6.65313e-52	3	FHL2
GADD45G	3.08511e-39	-0.379672	0.685	0.671	6.17022e-36	3	GADD45G
FILIP1L.3	4.89071e-41	-0.382424	0.938	0.905	9.78143e-38	3	FILIP1L
MIR202HG.3	8.88975e-95	-0.392987	0.361	0.528	1.77795e-91	3	MIR202HG
CITED2.2	1.99953e-06	-0.393989	0.756	0.668	0.00399906	3	CITED2
HES1.1	1.16465e-14	-0.394407	0.571	0.569	2.32929e-11	3	HES1
RHOB.1	1.64106e-57	-0.395361	0.636	0.684	3.28212e-54	3	RHOB
SLC2A3.1	2.40438e-42	-0.395519	0.541	0.593	4.80876e-39	3	SLC2A3
S100A16.3	4.75188e-06	-0.402804	0.903	0.866	0.00950377	3	S100A16
MYH11.2	3.31478e-44	-0.415983	0.591	0.672	6.62957e-41	3	MYH11
NR4A1	3.79273e-57	-0.427345	0.536	0.629	7.58545e-54	3	NR4A1
FDXR.3	1.33493e-12	-0.428244	0.808	0.769	2.66987e-09	3	FDXR
RBP1.3	3.72479e-49	-0.429231	0.997	0.992	7.44958e-46	3	RBP1
MGP	4.13461e-37	-0.431157	0.531	0.613	8.26922e-34	3	MGP
STC1.3	1.5174e-82	-0.446699	0.592	0.7	3.0348e-79	3	STC1
ZFP36L2.3	2.95384e-56	-0.449224	0.893	0.88	5.90769e-53	3	ZFP36L2
SGK1.1	2.59516e-40	-0.458234	0.873	0.823	5.19033e-37	3	SGK1
JUN	2.60901e-81	-0.462712	0.964	0.969	5.21802e-78	3	JUN
ADAMTS5.1	1.81366e-43	-0.465108	0.622	0.666	3.62732e-40	3	ADAMTS5
PDGFRB.2	5.59876e-15	-0.468186	0.641	0.616	1.11975e-11	3	PDGFRB
EPHX1.3	7.66934e-20	-0.473111	0.848	0.79	1.53387e-16	3	EPHX1
IER3.1	1.00645e-14	-0.484579	0.603	0.57	2.0129e-11	3	IER3
CDKN1C.3	9.79703e-46	-0.505626	0.495	0.573	1.95941e-42	3	CDKN1C
TXNIP.1	7.6315e-65	-0.514904	0.953	0.941	1.5263e-61	3	TXNIP
BTG2.3	1.7003e-37	-0.526791	0.8	0.749	3.4006e-34	3	BTG2
APOC1.2	3.76182e-37	-0.52704	0.684	0.711	7.52363e-34	3	APOC1
NEAT1.3	5.47628e-81	-0.529544	0.967	0.964	1.09526e-77	3	NEAT1
ID3.2	1.47173e-18	-0.535956	0.667	0.653	2.94346e-15	3	ID3
CEBPD.1	1.03947e-86	-0.558698	0.926	0.915	2.07894e-83	3	CEBPD
TSHZ2.2	1.18252e-90	-0.560776	0.884	0.872	2.36504e-87	3	TSHZ2
MALAT1.1	4.57157e-145	-0.561687	1	1	9.14314e-142	3	MALAT1
DDIT4.3	7.60203e-45	-0.574788	0.878	0.864	1.52041e-41	3	DDIT4
C7.1	1.37191e-56	-0.598	0.915	0.901	2.74382e-53	3	C7
JUNB.1	3.33051e-99	-0.603525	0.77	0.838	6.66102e-96	3	JUNB
IER2.2	3.49277e-71	-0.62729	0.694	0.755	6.98553e-68	3	IER2
DUSP1.2	2.51021e-99	-0.657519	0.604	0.713	5.02042e-96	3	DUSP1
GADD45B	5.77303e-46	-0.660365	0.746	0.726	1.15461e-42	3	GADD45B
S100A13.3	2.08829e-36	-0.679045	0.976	0.958	4.17658e-33	3	S100A13
APOE.3	3.93448e-105	-0.68671	0.996	0.991	7.86895e-102	3	APOE
CYP11A1.3	1.30873e-58	-0.713677	0.687	0.706	2.61745e-55	3	CYP11A1
FOS.1	2.99558e-148	-0.726362	0.846	0.915	5.99115e-145	3	FOS
MEG3.3	1.70491e-107	-0.771848	0.954	0.948	3.40981e-104	3	MEG3
APOA1.3	1.28481e-08	-0.798647	0.818	0.741	2.56962e-05	3	APOA1
STAR.3	1.90056e-59	-0.83693	0.915	0.912	3.80113e-56	3	STAR
GSTA1.2	1.78188e-61	-1.06931	0.85	0.833	3.56376e-58	3	GSTA1
CYP17A1.3	1.66197e-25	-1.07467	0.662	0.667	3.32394e-22	3	CYP17A1
C11orf96.2	2.46531e-139	-1.08056	0.783	0.818	4.93062e-136	3	C11orf96
IGFBP5.1	1.63617e-117	-1.21289	0.556	0.646	3.27233e-114	3	IGFBP5
INSL3.2	4.3665e-39	-1.2522	0.893	0.892	8.733e-36	3	INSL3
C11orf96.3	0	1.64682	0.981	0.796	0	4	C11orf96
PDGFRB.3	0	1.26936	0.916	0.585	0	4	PDGFRB
COL4A1.2	0	1.12728	0.993	0.955	0	4	COL4A1
F3.2	0	1.07498	0.832	0.53	0	4	F3
DUSP1.3	0	1.04995	0.901	0.68	0	4	DUSP1
COL4A2.3	0	1.03785	0.981	0.924	0	4	COL4A2
JUNB.2	0	1.00159	0.941	0.819	0	4	JUNB
IER2.3	0	0.982524	0.909	0.731	0	4	IER2
MEG3.4	0	0.977311	0.985	0.945	0	4	MEG3
FOS.2	0	0.973104	0.972	0.901	0	4	FOS
DDIT4.4	0	0.972733	0.949	0.856	0	4	DDIT4
HES1.2	4.20666e-306	0.962913	0.838	0.539	8.41332e-303	4	HES1
BGN.2	0	0.948798	0.981	0.891	0	4	BGN
IER3.2	6.37619e-174	0.948735	0.727	0.556	1.27524e-170	4	IER3
CCN2.2	4.34731e-171	0.946212	0.78	0.64	8.69461e-168	4	CCN2
APOD.2	0	0.92649	0.842	0.58	0	4	APOD
GADD45B.1	1.35079e-213	0.918086	0.856	0.714	2.70159e-210	4	GADD45B
F2R.1	0	0.867667	0.748	0.452	0	4	F2R
MEST.3	0	0.859413	0.87	0.605	0	4	MEST
SLC2A3.2	0	0.843817	0.805	0.564	0	4	SLC2A3
ID3.3	1.26345e-128	0.8348	0.752	0.643	2.5269e-125	4	ID3
LAMC3.2	0	0.81508	0.788	0.567	0	4	LAMC3
SGK1.2	4.43176e-260	0.809683	0.941	0.816	8.86352e-257	4	SGK1
PHLDA1.2	0	0.788479	0.735	0.418	0	4	PHLDA1
THBS4.1	8.35813e-183	0.776856	0.684	0.497	1.67163e-179	4	THBS4
ADAMTS1.1	4.79213e-227	0.772427	0.771	0.551	9.58425e-224	4	ADAMTS1
NR4A1.1	2.13969e-237	0.755666	0.811	0.598	4.27938e-234	4	NR4A1
CEBPD.2	1.36701e-244	0.727314	0.957	0.911	2.73403e-241	4	CEBPD
CLDN1.1	3.79413e-270	0.726956	0.878	0.72	7.58827e-267	4	CLDN1
CCDC68.3	0	0.711162	0.78	0.552	0	4	CCDC68
BTG2.4	2.01318e-152	0.710803	0.835	0.745	4.02636e-149	4	BTG2
KRT17.1	2.01361e-159	0.707195	0.649	0.47	4.02721e-156	4	KRT17
PIEZO2	0	0.701181	0.728	0.584	0	4	PIEZO2
RND3	7.26076e-297	0.67605	0.758	0.496	1.45215e-293	4	RND3
COLEC11.4	8.51207e-237	0.665332	0.957	0.875	1.70241e-233	4	COLEC11
ZFP36L2.4	2.99674e-214	0.65356	0.944	0.874	5.99348e-211	4	ZFP36L2
HHIP.2	2.13889e-157	0.647969	0.803	0.636	4.27778e-154	4	HHIP
COL18A1.4	4.59713e-179	0.64766	0.947	0.862	9.19425e-176	4	COL18A1
ID1.2	3.07733e-113	0.630609	0.659	0.498	6.15465e-110	4	ID1
ENC1.2	6.49759e-230	0.629895	0.974	0.903	1.29952e-226	4	ENC1
APOC1.3	7.67616e-199	0.616749	0.862	0.691	1.53523e-195	4	APOC1
HEYL.1	1.03363e-207	0.614548	0.75	0.547	2.06725e-204	4	HEYL
ISG15	3.22522e-131	0.603438	0.947	0.9	6.45044e-128	4	ISG15
CCDC3.2	8.56378e-173	0.603182	0.851	0.702	1.71276e-169	4	CCDC3
LAMP5.1	1.38365e-136	0.593351	0.646	0.458	2.7673e-133	4	LAMP5
TCIM	1.59403e-126	0.590362	0.543	0.32	3.18805e-123	4	TCIM
CYGB	2.63469e-148	0.585528	0.694	0.531	5.26937e-145	4	CYGB
CALM1.1	2.15904e-210	0.584541	0.988	0.965	4.31807e-207	4	CALM1
DUSP2	6.67349e-273	0.580958	0.608	0.363	1.3347e-269	4	DUSP2
NR4A2	3.22634e-235	0.576571	0.632	0.337	6.45269e-232	4	NR4A2
IGFBP7.3	3.84316e-195	0.575623	0.992	0.963	7.68631e-192	4	IGFBP7
SMTN.1	7.15475e-133	0.574612	0.679	0.52	1.43095e-129	4	SMTN
KLF6.1	2.16078e-106	0.5717	0.852	0.776	4.32157e-103	4	KLF6
SOCS1	3.55664e-116	0.560404	0.691	0.542	7.11327e-113	4	SOCS1
SOCS3	1.64284e-121	0.555595	0.603	0.446	3.28569e-118	4	SOCS3
SPON2.2	1.74373e-116	0.55425	0.923	0.786	3.48747e-113	4	SPON2
TIMP1.3	2.7244e-168	0.553575	0.998	0.99	5.4488e-165	4	TIMP1
GPM6B	4.85434e-85	0.553432	0.658	0.591	9.70869e-82	4	GPM6B
ECM1	2.39815e-268	0.553364	0.657	0.414	4.7963e-265	4	ECM1
GBP4.1	2.27806e-138	0.551699	0.787	0.649	4.55613e-135	4	GBP4
KLF2.2	2.96956e-61	0.551038	0.623	0.522	5.93912e-58	4	KLF2
ETS1.1	2.3254e-186	0.547201	0.836	0.709	4.65079e-183	4	ETS1
RASD1.2	4.64263e-120	0.538645	0.815	0.708	9.28526e-117	4	RASD1
APOE.4	5.16236e-275	0.5365	0.999	0.991	1.03247e-271	4	APOE
CEBPB.2	9.55011e-132	0.520406	0.713	0.565	1.91002e-128	4	CEBPB
ANGPTL4.1	6.02774e-132	0.509598	0.905	0.847	1.20555e-128	4	ANGPTL4
A2M	3.14731e-97	0.494612	0.593	0.427	6.29463e-94	4	A2M
CYTOR.1	9.48389e-91	0.491022	0.669	0.566	1.89678e-87	4	CYTOR
SPRY1	8.26145e-201	0.48197	0.641	0.472	1.65229e-197	4	SPRY1
GNG11.1	3.296e-123	0.481651	0.872	0.829	6.59199e-120	4	GNG11
ADAM12.2	7.83233e-92	0.474916	0.684	0.573	1.56647e-88	4	ADAM12
IL32.1	3.78408e-85	0.474794	0.644	0.51	7.56816e-82	4	IL32
ETS2	8.11302e-269	0.464419	0.736	0.525	1.6226e-265	4	ETS2
IRS2.2	3.94464e-129	0.458891	0.708	0.511	7.88929e-126	4	IRS2
THBD	1.25778e-132	0.442196	0.538	0.335	2.51556e-129	4	THBD
PTCH1	1.36336e-70	0.441772	0.87	0.817	2.72673e-67	4	PTCH1
SERPINE1	2.63355e-136	0.437042	0.579	0.404	5.26709e-133	4	SERPINE1
CCDC102B	2.96999e-240	0.436616	0.679	0.518	5.93998e-237	4	CCDC102B
MYL12A.2	1.2772e-93	0.427503	0.916	0.891	2.55439e-90	4	MYL12A
GADD45A.1	5.7803e-71	0.427392	0.698	0.603	1.15606e-67	4	GADD45A
AKAP12.1	3.1498e-53	0.420352	0.781	0.696	6.2996e-50	4	AKAP12
TM4SF1.2	2.20223e-64	0.412848	0.682	0.597	4.40446e-61	4	TM4SF1
DUSP6	5.62364e-43	0.412246	0.481	0.344	1.12473e-39	4	DUSP6
ZFP36.1	1.69392e-77	0.404267	0.692	0.577	3.38783e-74	4	ZFP36
TGFBI	7.34411e-72	0.403733	0.491	0.335	1.46882e-68	4	TGFBI
TBX2	1.62667e-82	0.397061	0.572	0.465	3.25334e-79	4	TBX2
TSC22D1	9.91824e-69	0.393292	0.788	0.744	1.98365e-65	4	TSC22D1
VCL.2	1.64018e-73	0.384327	0.885	0.827	3.28036e-70	4	VCL
ZNF331	1.78571e-118	0.382442	0.624	0.449	3.57142e-115	4	ZNF331
RGS2	4.68235e-129	0.379232	0.614	0.449	9.36469e-126	4	RGS2
IRF1	7.58723e-33	0.378587	0.58	0.531	1.51745e-29	4	IRF1
COTL1.2	2.76766e-68	0.374738	0.725	0.646	5.53531e-65	4	COTL1
NR2F1.1	8.56339e-57	0.371844	0.735	0.648	1.71268e-53	4	NR2F1
DLK1.2	7.35521e-200	0.366625	0.56	0.321	1.47104e-196	4	DLK1
MYH9.2	2.37915e-61	0.366231	0.882	0.841	4.75829e-58	4	MYH9
EDIL3	1.24942e-77	0.363332	0.739	0.664	2.49884e-74	4	EDIL3
MEG8.3	4.05161e-55	0.353707	0.823	0.757	8.10323e-52	4	MEG8
THY1.4	3.5685e-66	0.350435	0.895	0.796	7.13699e-63	4	THY1
CCND2	8.59633e-67	0.347872	0.684	0.609	1.71927e-63	4	CCND2
BTNL9.3	2.15051e-80	0.346681	0.713	0.621	4.30101e-77	4	BTNL9
GDF15	1.55899e-170	0.336021	0.53	0.291	3.11798e-167	4	GDF15
ADAMTS5.2	1.22927e-49	0.331139	0.758	0.651	2.45855e-46	4	ADAMTS5
NES	4.5705e-109	0.330351	0.625	0.515	9.141e-106	4	NES
NOTCH3.2	2.11609e-46	0.323789	0.523	0.42	4.23218e-43	4	NOTCH3
SAT1.2	1.92298e-17	0.32282	0.707	0.708	3.84596e-14	4	SAT1
MT2A.3	4.27943e-42	0.321945	0.888	0.885	8.55886e-39	4	MT2A
PLAGL1.2	4.51936e-74	0.321667	0.682	0.548	9.03872e-71	4	PLAGL1
IGFBP5.2	2.01571e-65	0.317553	0.726	0.627	4.03143e-62	4	IGFBP5
COL3A1.2	1.70111e-115	0.316935	1	0.989	3.40222e-112	4	COL3A1
JUN.1	3.89189e-44	0.313657	0.967	0.968	7.78378e-41	4	JUN
AUXG01000058.1	1.48928e-136	0.308327	0.684	0.589	2.97855e-133	4	AUXG01000058.1
CTSC.1	3.78906e-59	0.305188	0.689	0.582	7.57812e-56	4	CTSC
MTUS1.1	6.013e-35	0.302712	0.679	0.64	1.2026e-31	4	MTUS1
PTH1R	2.20428e-170	0.29932	0.605	0.473	4.40855e-167	4	PTH1R
CHST2	1.08321e-45	0.298006	0.598	0.502	2.16643e-42	4	CHST2
RHOB.2	3.63424e-47	0.295995	0.745	0.672	7.26848e-44	4	RHOB
CYP1B1.1	1.00582e-32	0.294107	0.53	0.449	2.01164e-29	4	CYP1B1
COL15A1.4	1.33175e-62	0.293955	0.938	0.89	2.66351e-59	4	COL15A1
CD248	8.49631e-65	0.288423	0.572	0.46	1.69926e-61	4	CD248
LIMS1.2	6.67675e-41	0.285925	0.738	0.7	1.33535e-37	4	LIMS1
GUCY1A2	2.29615e-41	0.285818	0.579	0.539	4.59229e-38	4	GUCY1A2
ENG.4	5.6629e-41	0.28021	0.819	0.806	1.13258e-37	4	ENG
ADAM23	5.68533e-90	0.277014	0.681	0.631	1.13707e-86	4	ADAM23
FOXS1.1	8.53402e-25	0.275706	0.603	0.556	1.7068e-21	4	FOXS1
NFKBIA	4.14423e-06	0.273928	0.638	0.695	0.00828846	4	NFKBIA
MIR4435-2HG	1.0498e-28	0.272603	0.474	0.391	2.09961e-25	4	MIR4435-2HG
PLK2	9.3902e-134	0.271792	0.654	0.567	1.87804e-130	4	PLK2
TFPI	3.52942e-138	0.270225	0.593	0.415	7.05885e-135	4	TFPI
SCARA5.2	6.34616e-48	0.270097	0.638	0.548	1.26923e-44	4	SCARA5
ZFP36L1	4.46297e-31	0.269517	0.792	0.793	8.92595e-28	4	ZFP36L1
GADD45G.1	0.000226673	0.268597	0.66	0.674	0.453346	4	GADD45G
TCAF1.3	1.6587e-52	0.265457	0.958	0.928	3.3174e-49	4	TCAF1
MDM2	7.7236e-14	0.26505	0.603	0.568	1.54472e-10	4	MDM2
IFI44L	5.77786e-36	0.262101	0.606	0.517	1.15557e-32	4	IFI44L
ZMAT3	1.39362e-17	0.260191	0.408	0.343	2.78723e-14	4	ZMAT3
CYTL1.1	5.0115e-42	0.258141	0.588	0.495	1.0023e-38	4	CYTL1
TNFAIP3.1	1.63541e-24	0.258096	0.544	0.48	3.27082e-21	4	TNFAIP3
PDLIM3.2	1.14379e-18	0.257531	0.557	0.498	2.28759e-15	4	PDLIM3
GGT5	1.63006e-60	0.255587	0.514	0.419	3.26013e-57	4	GGT5
IL7R	3.63356e-251	0.255261	0.622	0.441	7.26712e-248	4	IL7R
BMP3.2	7.67341e-86	-0.250023	0.332	0.497	1.53468e-82	4	BMP3
CPE	4.21105e-29	-0.251887	0.306	0.433	8.4221e-26	4	CPE
SERPING1.1	2.90657e-27	-0.254209	0.412	0.516	5.81313e-24	4	SERPING1
BRCA1.2	1.53423e-78	-0.254371	0.386	0.552	3.06846e-75	4	BRCA1
ORC6.4	6.37771e-17	-0.254403	0.51	0.57	1.27554e-13	4	ORC6
CRYAB	1.8842e-44	-0.254525	0.227	0.383	3.76841e-41	4	CRYAB
PPM1K.1	1.97939e-33	-0.256436	0.491	0.593	3.95879e-30	4	PPM1K
PROK1.1	9.13178e-114	-0.25807	0.149	0.372	1.82636e-110	4	PROK1
GSTA4.2	3.92101e-15	-0.259547	0.541	0.6	7.84203e-12	4	GSTA4
MCM4.4	1.99221e-66	-0.260208	0.472	0.64	3.98442e-63	4	MCM4
SCUBE1	1.92957e-17	-0.260211	0.388	0.446	3.85913e-14	4	SCUBE1
PLPP3	1.47681e-42	-0.263245	0.496	0.639	2.95363e-39	4	PLPP3
NCAPG.4	1.37906e-09	-0.263868	0.511	0.552	2.75811e-06	4	NCAPG
SLCO3A1.3	5.95039e-59	-0.265448	0.504	0.664	1.19008e-55	4	SLCO3A1
FABP3	5.94462e-108	-0.265666	0.32	0.498	1.18892e-104	4	FABP3
SOX4.3	3.91107e-21	-0.266295	0.85	0.894	7.82214e-18	4	SOX4
MT-ATP6	3.79183e-75	-0.267406	1	1	7.58365e-72	4	MT-ATP6
LHCGR.3	1.59483e-15	-0.269422	0.49	0.398	3.18967e-12	4	LHCGR
NDC80.3	1.12395e-98	-0.269981	0.327	0.521	2.24791e-95	4	NDC80
KPNA2.4	8.3557e-10	-0.273768	0.581	0.646	1.67114e-06	4	KPNA2
FHOD3.1	1.84859e-124	-0.280772	0.55	0.669	3.69719e-121	4	FHOD3
KIF20B.4	1.58991e-23	-0.281264	0.548	0.628	3.17981e-20	4	KIF20B
MT-CO1	9.68279e-110	-0.284324	1	1	1.93656e-106	4	MT-CO1
USP1.3	1.15709e-71	-0.285422	0.494	0.659	2.31419e-68	4	USP1
PLCXD3.3	1.90468e-73	-0.285971	0.461	0.614	3.80935e-70	4	PLCXD3
TNXB.1	4.7611e-93	-0.286599	0.222	0.429	9.52221e-90	4	TNXB
EMP3.3	1.34234e-70	-0.28705	0.547	0.715	2.68467e-67	4	EMP3
PLTP.2	9.87533e-57	-0.288455	0.507	0.678	1.97507e-53	4	PLTP
CD47.2	7.42982e-40	-0.289409	0.524	0.642	1.48596e-36	4	CD47
KIF23.4	1.17816e-39	-0.290463	0.484	0.586	2.35631e-36	4	KIF23
CDK1.4	3.86151e-11	-0.292799	0.518	0.589	7.72301e-08	4	CDK1
CENPU.4	2.69075e-31	-0.293411	0.458	0.543	5.38151e-28	4	CENPU
OSR2	4.52606e-102	-0.294374	0.329	0.544	9.05211e-99	4	OSR2
NID2.3	4.16712e-48	-0.296365	0.778	0.846	8.33424e-45	4	NID2
ZWINT.4	2.89404e-74	-0.297952	0.419	0.574	5.78807e-71	4	ZWINT
GPC3	3.18624e-13	-0.299078	0.397	0.443	6.37248e-10	4	GPC3
SGO2.4	2.23677e-06	-0.299738	0.495	0.511	0.00447355	4	SGO2
SPON1.3	5.61744e-12	-0.300466	0.459	0.496	1.12349e-08	4	SPON1
PRELP.1	1.4447e-60	-0.301368	0.32	0.46	2.88941e-57	4	PRELP
DIAPH3.4	2.13818e-46	-0.302478	0.531	0.622	4.27637e-43	4	DIAPH3
CKS1B.4	1.83629e-32	-0.304537	0.474	0.576	3.67258e-29	4	CKS1B
SYNPO2.2	2.45294e-28	-0.305441	0.773	0.793	4.90587e-25	4	SYNPO2
OLFML3.2	9.1911e-47	-0.306564	0.495	0.636	1.83822e-43	4	OLFML3
KCNE4.2	1.0787e-128	-0.3083	0.212	0.44	2.15739e-125	4	KCNE4
TMPO.3	5.47203e-15	-0.31111	0.792	0.826	1.09441e-11	4	TMPO
CCNB2.4	3.34786e-30	-0.312363	0.476	0.567	6.69572e-27	4	CCNB2
DEPDC1.4	1.05413e-30	-0.312831	0.509	0.591	2.10827e-27	4	DEPDC1
LGALS3BP.1	1.52868e-68	-0.31288	0.871	0.935	3.05736e-65	4	LGALS3BP
PPARG.2	2.25434e-89	-0.313384	0.332	0.51	4.50868e-86	4	PPARG
SLC16A9.1	1.19584e-88	-0.313745	0.389	0.577	2.39168e-85	4	SLC16A9
TACC3.3	8.25523e-36	-0.31417	0.49	0.583	1.65105e-32	4	TACC3
CLSPN.3	1.15241e-13	-0.314598	0.522	0.61	2.30483e-10	4	CLSPN
TRABD2A.2	3.04382e-21	-0.317086	0.469	0.513	6.08764e-18	4	TRABD2A
HSD3B2.2	8.09628e-33	-0.318689	0.488	0.596	1.61926e-29	4	HSD3B2
PDPN.3	3.14014e-81	-0.320017	0.325	0.514	6.28028e-78	4	PDPN
KNL1.4	3.21671e-37	-0.322311	0.502	0.596	6.43343e-34	4	KNL1
ATAD2.4	2.94149e-18	-0.32317	0.538	0.594	5.88297e-15	4	ATAD2
CALD1.3	3.52821e-26	-0.323602	0.998	0.997	7.05643e-23	4	CALD1
GATM.3	2.22898e-36	-0.324456	0.442	0.585	4.45797e-33	4	GATM
ISLR.2	3.55322e-77	-0.327581	0.264	0.456	7.10644e-74	4	ISLR
ALDH7A1.1	2.41295e-81	-0.32901	0.551	0.731	4.8259e-78	4	ALDH7A1
CDH2.2	1.63509e-51	-0.329217	0.534	0.615	3.27017e-48	4	CDH2
JPT1.4	8.81959e-24	-0.334771	0.792	0.831	1.76392e-20	4	JPT1
NRP2.1	1.17012e-68	-0.335469	0.749	0.861	2.34024e-65	4	NRP2
LMNB1.4	1.24006e-63	-0.335721	0.477	0.622	2.48011e-60	4	LMNB1
TCEAL1.1	1.69386e-59	-0.336159	0.577	0.714	3.38771e-56	4	TCEAL1
PRSS23.1	5.97082e-35	-0.340206	0.539	0.643	1.19416e-31	4	PRSS23
NCAM1	2.24148e-58	-0.342181	0.295	0.45	4.48297e-55	4	NCAM1
CENPX.4	8.53118e-33	-0.342428	0.6	0.665	1.70624e-29	4	CENPX
SELENOP.2	9.33171e-57	-0.343045	0.584	0.723	1.86634e-53	4	SELENOP
TK1.4	2.7818e-13	-0.344324	0.577	0.625	5.56361e-10	4	TK1
SMC2.4	7.82681e-35	-0.346855	0.598	0.683	1.56536e-31	4	SMC2
CDKN3.3	7.20415e-74	-0.347622	0.447	0.615	1.44083e-70	4	CDKN3
MFAP4.2	7.02423e-79	-0.3488	0.25	0.438	1.40485e-75	4	MFAP4
UBE2T.4	1.15672e-99	-0.350723	0.426	0.6	2.31343e-96	4	UBE2T
ENPP6.1	3.04337e-81	-0.356656	0.509	0.648	6.08674e-78	4	ENPP6
FHL2.2	5.70668e-43	-0.356731	0.914	0.948	1.14134e-39	4	FHL2
PTGIS.3	2.96555e-90	-0.358342	0.304	0.515	5.93109e-87	4	PTGIS
ITIH5.3	1.89613e-50	-0.360611	0.444	0.55	3.79226e-47	4	ITIH5
FBLN5.2	2.79462e-74	-0.360931	0.294	0.479	5.58925e-71	4	FBLN5
G0S2.1	2.72517e-121	-0.361025	0.459	0.671	5.45034e-118	4	G0S2
TUBA1C.3	1.171e-23	-0.365328	0.653	0.699	2.342e-20	4	TUBA1C
CALB2.3	6.49629e-14	-0.369499	0.567	0.618	1.29926e-10	4	CALB2
INHA	2.39655e-89	-0.369713	0.306	0.488	4.7931e-86	4	INHA
CDKN1C.4	2.93423e-23	-0.372045	0.478	0.574	5.86847e-20	4	CDKN1C
HSD17B1	6.30843e-17	-0.374249	0.706	0.72	1.26169e-13	4	HSD17B1
DEK.4	1.01293e-26	-0.375107	0.88	0.912	2.02586e-23	4	DEK
PBK.3	3.51076e-52	-0.37521	0.538	0.63	7.02152e-49	4	PBK
KIF11.4	3.32329e-60	-0.380303	0.471	0.59	6.64659e-57	4	KIF11
MYH11.3	8.457e-09	-0.380305	0.634	0.667	1.6914e-05	4	MYH11
MAD2L1.4	5.51351e-92	-0.38159	0.443	0.61	1.1027e-88	4	MAD2L1
AAMDC	2.74792e-71	-0.382118	0.572	0.712	5.49584e-68	4	AAMDC
RRM2.4	5.31259e-36	-0.382604	0.519	0.594	1.06252e-32	4	RRM2
NDFIP1.4	1.88987e-28	-0.387573	0.667	0.757	3.77974e-25	4	NDFIP1
MT-ND4	1.63771e-135	-0.388529	1	1	3.27542e-132	4	MT-ND4
TPM2.2	5.36067e-26	-0.38969	0.983	0.978	1.07213e-22	4	TPM2
CLU	2.27922e-98	-0.395976	0.278	0.521	4.55844e-95	4	CLU
ID4.2	2.27376e-155	-0.397659	0.331	0.596	4.54753e-152	4	ID4
CDC20.3	4.50258e-24	-0.403734	0.503	0.584	9.00517e-21	4	CDC20
ANXA1.2	1.86448e-17	-0.408501	0.467	0.509	3.72897e-14	4	ANXA1
SERPINE2.3	4.10074e-41	-0.409498	0.718	0.806	8.20148e-38	4	SERPINE2
MT-CYB	1.04986e-168	-0.412396	1	1	2.09972e-165	4	MT-CYB
DLGAP5.4	3.49206e-32	-0.415416	0.59	0.675	6.98413e-29	4	DLGAP5
COL6A1.3	5.50996e-76	-0.417164	0.993	0.994	1.10199e-72	4	COL6A1
SIGLEC11.3	2.07068e-114	-0.418857	0.46	0.656	4.14137e-111	4	SIGLEC11
SFRP1.1	8.60062e-72	-0.422421	0.615	0.767	1.72012e-68	4	SFRP1
AK1.3	8.72827e-78	-0.42849	0.61	0.748	1.74565e-74	4	AK1
KCTD12.1	2.79867e-72	-0.430459	0.54	0.66	5.59734e-69	4	KCTD12
PCLAF.4	1.24397e-33	-0.430965	0.626	0.687	2.48795e-30	4	PCLAF
DUT.4	5.40356e-62	-0.4342	0.738	0.82	1.08071e-58	4	DUT
CXCL12.1	1.54638e-63	-0.435411	0.403	0.548	3.09275e-60	4	CXCL12
LUM.2	8.63061e-06	-0.444986	0.685	0.686	0.0172612	4	LUM
H19.3	5.43906e-15	-0.446713	0.734	0.785	1.08781e-11	4	H19
IGF1.2	2.4751e-58	-0.447412	0.501	0.624	4.9502e-55	4	IGF1
STMN1.4	8.9388e-51	-0.450143	0.866	0.906	1.78776e-47	4	STMN1
HIST1H1C.2	1.15744e-33	-0.45439	0.773	0.837	2.31489e-30	4	HIST1H1C
AHNAK.2	1.05085e-96	-0.459881	0.369	0.555	2.10169e-93	4	AHNAK
ITGA6.1	3.72245e-95	-0.461107	0.55	0.698	7.44491e-92	4	ITGA6
LTBP1.2	2.56728e-155	-0.46198	0.337	0.567	5.13455e-152	4	LTBP1
HMMR.4	1.17504e-73	-0.463444	0.545	0.652	2.35007e-70	4	HMMR
GJA1.2	1.48005e-110	-0.466272	0.585	0.751	2.96011e-107	4	GJA1
CITED2.3	2.93227e-70	-0.471485	0.539	0.693	5.86453e-67	4	CITED2
H2AFZ.4	4.13141e-06	-0.472943	0.912	0.907	0.00826282	4	H2AFZ
THBS1.2	1.44768e-89	-0.476879	0.68	0.821	2.89535e-86	4	THBS1
CCDC80.1	8.27494e-74	-0.486465	0.548	0.668	1.65499e-70	4	CCDC80
ANK2.3	1.76012e-162	-0.486917	0.395	0.604	3.52024e-159	4	ANK2
COL16A1.2	1.06088e-191	-0.488154	0.262	0.558	2.12176e-188	4	COL16A1
MMP2.2	1.25782e-104	-0.488543	0.659	0.801	2.51565e-101	4	MMP2
COL1A2.3	3.0963e-38	-0.488971	1	0.992	6.1926e-35	4	COL1A2
TMSB10.3	1.51857e-163	-0.492545	1	1	3.03713e-160	4	TMSB10
LGALS3.1	1.86564e-61	-0.493251	0.385	0.557	3.73128e-58	4	LGALS3
NBL1.3	1.38555e-77	-0.498603	0.655	0.762	2.7711e-74	4	NBL1
PTTG1.4	2.80397e-31	-0.513264	0.569	0.678	5.60794e-28	4	PTTG1
PPP1R12B.2	1.6062e-120	-0.519424	0.513	0.671	3.2124e-117	4	PPP1R12B
TYMS.4	5.60955e-30	-0.520557	0.556	0.651	1.12191e-26	4	TYMS
CST3.2	2.52335e-63	-0.523431	0.944	0.96	5.04669e-60	4	CST3
CENPE.4	4.23612e-41	-0.528921	0.553	0.66	8.47225e-38	4	CENPE
TUBB.3	1.12122e-75	-0.532533	0.957	0.964	2.24244e-72	4	TUBB
HSPB6.3	3.08557e-114	-0.53412	0.581	0.716	6.17113e-111	4	HSPB6
COL6A2.3	1.62342e-115	-0.540212	0.979	0.983	3.24683e-112	4	COL6A2
TCF21.3	4.65455e-56	-0.543972	0.734	0.782	9.30909e-53	4	TCF21
COL6A3.3	9.27587e-84	-0.544736	0.908	0.934	1.85517e-80	4	COL6A3
CYB5A.4	2.40598e-52	-0.55522	0.644	0.75	4.81196e-49	4	CYB5A
MYL9.2	3.99819e-116	-0.557057	0.968	0.985	7.99638e-113	4	MYL9
SFRP4.3	1.62271e-82	-0.559619	0.457	0.647	3.24542e-79	4	SFRP4
MDK.4	4.32113e-96	-0.561123	0.876	0.882	8.64226e-93	4	MDK
VIM.3	5.8793e-106	-0.565422	0.999	0.999	1.17586e-102	4	VIM
UBE2S.4	2.3311e-42	-0.574394	0.636	0.751	4.66221e-39	4	UBE2S
RBP1.4	3.9145e-18	-0.581802	0.995	0.992	7.829e-15	4	RBP1
PRC1.4	8.24508e-27	-0.587213	0.612	0.686	1.64902e-23	4	PRC1
PGRMC1	4.83735e-118	-0.592941	0.742	0.857	9.67471e-115	4	PGRMC1
CCNB1.4	6.37323e-44	-0.59429	0.516	0.629	1.27465e-40	4	CCNB1
ARL6IP1.4	4.85465e-45	-0.608847	0.732	0.805	9.7093e-42	4	ARL6IP1
UCHL1	8.47033e-252	-0.616132	0.472	0.732	1.69407e-248	4	UCHL1
IGFBP4.1	1.02089e-103	-0.618019	0.732	0.824	2.04177e-100	4	IGFBP4
UBXN8.3	1.68663e-161	-0.622065	0.672	0.821	3.37326e-158	4	UBXN8
MPC2	3.42989e-205	-0.624515	0.764	0.889	6.85979e-202	4	MPC2
MIR202HG.4	2.30781e-39	-0.630557	0.427	0.52	4.61562e-36	4	MIR202HG
EPHX1.4	3.34496e-76	-0.632555	0.679	0.809	6.68992e-73	4	EPHX1
SERPINF1.2	1.61536e-130	-0.643795	0.522	0.703	3.23073e-127	4	SERPINF1
CLDN11.2	5.07361e-289	-0.645811	0.301	0.637	1.01472e-285	4	CLDN11
TSPO.2	6.91928e-211	-0.655918	0.522	0.754	1.38386e-207	4	TSPO
TPM1.3	1.07859e-98	-0.65649	0.954	0.97	2.15719e-95	4	TPM1
TPX2.4	1.54054e-46	-0.668617	0.622	0.72	3.08108e-43	4	TPX2
PLAT.3	2.49319e-112	-0.675085	0.487	0.662	4.98637e-109	4	PLAT
MMP23B.3	9.16821e-198	-0.706504	0.395	0.653	1.83364e-194	4	MMP23B
ASPM.4	8.49526e-71	-0.70692	0.656	0.751	1.69905e-67	4	ASPM
ADAMTS16.1	4.35563e-263	-0.714003	0.357	0.662	8.71127e-260	4	ADAMTS16
COL1A1.3	2.60221e-76	-0.719974	1	0.981	5.20442e-73	4	COL1A1
CAVIN1.3	6.14055e-160	-0.723047	0.61	0.77	1.22811e-156	4	CAVIN1
CAV1.2	1.1142e-120	-0.749483	0.39	0.591	2.2284e-117	4	CAV1
CFD.2	1.12222e-77	-0.755908	0.337	0.488	2.24444e-74	4	CFD
ANXA2.2	4.2983e-119	-0.765618	0.632	0.757	8.5966e-116	4	ANXA2
FN1.3	3.15604e-114	-0.799046	0.904	0.903	6.31208e-111	4	FN1
S100A13.4	2.70361e-11	-0.845817	0.961	0.96	5.40722e-08	4	S100A13
NUSAP1.4	1.96907e-32	-0.856235	0.654	0.714	3.93815e-29	4	NUSAP1
HIST1H1A.4	2.66741e-42	-0.903845	0.587	0.69	5.33481e-39	4	HIST1H1A
TOP2A.4	1.93136e-34	-0.989094	0.669	0.75	3.86272e-31	4	TOP2A
HMGB2.4	7.30719e-57	-0.99637	0.673	0.739	1.46144e-53	4	HMGB2
CENPF.4	4.87636e-26	-1.00952	0.672	0.752	9.75271e-23	4	CENPF
S100A16.4	8.15002e-182	-1.04039	0.763	0.882	1.63e-178	4	S100A16
MKI67.4	1.54476e-51	-1.05056	0.63	0.737	3.08953e-48	4	MKI67
ACTG2.2	2.57616e-93	-1.09228	0.576	0.681	5.15233e-90	4	ACTG2
ACTA2.2	5.85018e-44	-1.13374	0.883	0.878	1.17004e-40	4	ACTA2
KRT19.4	7.39179e-178	-1.15305	0.596	0.753	1.47836e-174	4	KRT19
SPRR2F.2	2.11541e-256	-1.16962	0.521	0.726	4.23081e-253	4	SPRR2F
MYLK.1	1.48955e-139	-1.35024	0.644	0.764	2.97911e-136	4	MYLK
SMOC2.3	0	-1.37387	0.476	0.808	0	4	SMOC2
S100A10.2	8.47444e-252	-1.42297	0.592	0.786	1.69489e-248	4	S100A10
APOA1.4	6.04149e-112	-1.43042	0.67	0.758	1.2083e-108	4	APOA1
HTRA1.3	4.51791e-223	-1.4379	0.548	0.762	9.03583e-220	4	HTRA1
OGN.3	0	-1.46167	0.334	0.674	0	4	OGN
CYP17A1.4	1.25354e-07	-1.722	0.659	0.667	0.000250709	4	CYP17A1
GSTA1.3	2.55886e-20	-2.03756	0.788	0.84	5.11773e-17	4	GSTA1
S100A6.1	0	-2.36001	0.887	0.97	0	4	S100A6
S100A10.3	0	2.24087	0.98	0.745	0	5	S100A10
IGFBP5.3	0	2.17089	0.906	0.611	0	5	IGFBP5
CFD.3	0	2.12761	0.787	0.443	0	5	CFD
LGALS3.2	0	1.99799	0.945	0.501	0	5	LGALS3
IGFBP6.1	6.43605e-224	1.69712	0.66	0.413	1.28721e-220	5	IGFBP6
IGFBP4.2	0	1.5125	0.973	0.799	0	5	IGFBP4
SERPINF1.3	0	1.4889	0.942	0.66	0	5	SERPINF1
HTRA1.4	0	1.46376	0.983	0.717	0	5	HTRA1
AHNAK.3	0	1.41321	0.928	0.499	0	5	AHNAK
ANXA2.3	0	1.3254	0.948	0.725	0	5	ANXA2
CLDN11.3	0	1.31296	0.907	0.574	0	5	CLDN11
CAV1.3	0	1.26774	0.838	0.545	0	5	CAV1
DCN.3	0	1.22175	0.995	0.926	0	5	DCN
TAGLN.4	0	1.21717	0.984	0.822	0	5	TAGLN
SPRR2F.3	7.25327e-276	1.17227	0.888	0.688	1.45065e-272	5	SPRR2F
OGN.4	0	1.16902	0.953	0.61	0	5	OGN
PRELP.2	0	1.16156	0.79	0.413	0	5	PRELP
SERPINE2.4	0	1.1472	0.906	0.787	0	5	SERPINE2
CCDC80.2	0	1.14687	0.878	0.634	0	5	CCDC80
MMP23B.4	0	1.10329	0.911	0.6	0	5	MMP23B
C3	3.28873e-23	1.09915	0.528	0.546	6.57746e-20	5	C3
SMOC2.4	0	1.08438	0.956	0.756	0	5	SMOC2
ADIRF	7.45666e-99	1.06214	0.598	0.463	1.49133e-95	5	ADIRF
CST3.3	0	1.0598	0.991	0.955	0	5	CST3
ANXA1.3	0	1.02783	0.802	0.476	0	5	ANXA1
SERPING1.2	0	0.993715	0.827	0.474	0	5	SERPING1
DHRS2.4	2.02244e-213	0.9394	0.737	0.47	4.04489e-210	5	DHRS2
FHL2.3	0	0.929739	0.98	0.941	0	5	FHL2
TIMP1.4	8.96284e-300	0.919342	0.998	0.99	1.79257e-296	5	TIMP1
PODN	3.16896e-221	0.915455	0.619	0.263	6.33792e-218	5	PODN
AKAP12.2	1.71884e-262	0.894437	0.889	0.687	3.43769e-259	5	AKAP12
LTC4S	0	0.890243	0.839	0.409	0	5	LTC4S
LUM.3	4.57742e-122	0.88587	0.75	0.68	9.15483e-119	5	LUM
COL12A1.2	8.30411e-279	0.866625	0.826	0.53	1.66082e-275	5	COL12A1
COL16A1.3	9.61514e-293	0.857161	0.799	0.502	1.92303e-289	5	COL16A1
TCEAL1.2	2.86499e-234	0.853924	0.857	0.685	5.72998e-231	5	TCEAL1
COL6A2.4	0	0.839862	0.999	0.981	0	5	COL6A2
OMD.1	3.75164e-284	0.838981	0.716	0.393	7.50328e-281	5	OMD
COL1A1.4	7.77003e-202	0.838281	0.998	0.981	1.55401e-198	5	COL1A1
WFIKKN2	0	0.832573	0.824	0.421	0	5	WFIKKN2
TNXB.2	4.66499e-263	0.828491	0.712	0.379	9.32998e-260	5	TNXB
TCF21.4	3.97657e-247	0.821234	0.92	0.763	7.95314e-244	5	TCF21
PLA2G2A	1.47947e-07	0.817302	0.41	0.491	0.000295895	5	PLA2G2A
IGF1.3	6.36934e-184	0.811379	0.787	0.595	1.27387e-180	5	IGF1
ACTA2.3	1.00259e-266	0.802316	0.98	0.869	2.00519e-263	5	ACTA2
NBL1.4	3.0931e-300	0.800471	0.905	0.736	6.1862e-297	5	NBL1
CMYA5.1	1.52061e-266	0.796172	0.819	0.594	3.04123e-263	5	CMYA5
WNT2B	2.17743e-91	0.78841	0.573	0.367	4.35487e-88	5	WNT2B
CXCL12.2	6.84534e-172	0.784745	0.743	0.513	1.36907e-168	5	CXCL12
MMP2.3	3.31987e-278	0.782362	0.91	0.775	6.63973e-275	5	MMP2
MYLK.2	0	0.77819	0.955	0.732	0	5	MYLK
LHX9	1.25434e-168	0.761809	0.619	0.319	2.50868e-165	5	LHX9
COL14A1	9.87224e-241	0.760319	0.719	0.477	1.97445e-237	5	COL14A1
TGFBR3.2	2.61752e-175	0.743059	0.753	0.522	5.23504e-172	5	TGFBR3
VIM.4	0	0.742372	1	0.999	0	5	VIM
CAVIN1.4	9.47318e-245	0.735117	0.937	0.736	1.89464e-241	5	CAVIN1
MGP.1	6.03482e-116	0.732225	0.734	0.592	1.20696e-112	5	MGP
FBLN5.3	1.33011e-153	0.72553	0.687	0.439	2.66022e-150	5	FBLN5
TUBA1A.2	4.42752e-168	0.723454	0.901	0.793	8.85503e-165	5	TUBA1A
ISLR.3	1.34558e-195	0.711232	0.713	0.41	2.69115e-192	5	ISLR
CALD1.4	0	0.707574	1	0.997	0	5	CALD1
GSN.2	2.49866e-176	0.702051	0.836	0.687	4.99731e-173	5	GSN
INHA.1	0	0.701595	0.805	0.437	0	5	INHA
ID4.3	1.40512e-225	0.685062	0.813	0.546	2.81023e-222	5	ID4
PDK4.1	3.05573e-56	0.677147	0.657	0.593	6.11147e-53	5	PDK4
FGF7	1.00701e-82	0.676222	0.569	0.366	2.01401e-79	5	FGF7
VSIR	1.83008e-108	0.675308	0.563	0.28	3.66015e-105	5	VSIR
TSPO.3	2.8264e-218	0.674432	0.894	0.715	5.65281e-215	5	TSPO
EMP3.4	7.48625e-163	0.672963	0.822	0.686	1.49725e-159	5	EMP3
ECEL1	0	0.670532	0.739	0.183	0	5	ECEL1
S100A6.2	0	0.669278	0.998	0.958	0	5	S100A6
CRYAB.1	8.10965e-149	0.644679	0.621	0.343	1.62193e-145	5	CRYAB
SPARCL1.3	4.00158e-163	0.640216	0.94	0.813	8.00315e-160	5	SPARCL1
SERPINA3	0	0.633105	0.8	0.481	0	5	SERPINA3
GPX3	3.59869e-42	0.630134	0.541	0.427	7.19739e-39	5	GPX3
C7.2	9.91339e-81	0.628279	0.946	0.898	1.98268e-77	5	C7
ADAMTS16.2	2.34024e-114	0.58773	0.795	0.616	4.68047e-111	5	ADAMTS16
IFI6.3	4.12392e-148	0.581274	0.91	0.89	8.24784e-145	5	IFI6
PROK1.2	6.68206e-60	0.57374	0.545	0.331	1.33641e-56	5	PROK1
SYT1	1.24772e-176	0.573324	0.802	0.61	2.49544e-173	5	SYT1
PTGIS.4	2.48608e-140	0.568922	0.708	0.473	4.97215e-137	5	PTGIS
MFAP4.3	1.83551e-123	0.566494	0.656	0.396	3.67102e-120	5	MFAP4
TMEM176B	4.55034e-152	0.560997	0.622	0.367	9.10068e-149	5	TMEM176B
TENT5A	1.02477e-64	0.560337	0.565	0.373	2.04954e-61	5	TENT5A
ID2	1.47374e-36	0.558289	0.579	0.48	2.94748e-33	5	ID2
MALAT1.2	2.44775e-230	0.557559	1	1	4.89549e-227	5	MALAT1
TMEM176A	3.22403e-123	0.557122	0.606	0.36	6.44806e-120	5	TMEM176A
FIBIN.3	5.03654e-82	0.556963	0.725	0.568	1.00731e-78	5	FIBIN
NPDC1.1	3.41168e-118	0.552106	0.721	0.553	6.82335e-115	5	NPDC1
PLTP.3	1.8069e-111	0.546935	0.786	0.649	3.6138e-108	5	PLTP
PALLD.2	3.53674e-176	0.540155	0.936	0.774	7.07348e-173	5	PALLD
C21orf62	0	0.539694	0.778	0.495	0	5	C21orf62
SELENOP.3	1.44414e-147	0.539564	0.849	0.696	2.88828e-144	5	SELENOP
PCOLCE.2	3.17677e-90	0.537145	0.744	0.613	6.35354e-87	5	PCOLCE
CAMK2N1	4.64172e-70	0.52689	0.573	0.413	9.28343e-67	5	CAMK2N1
DMKN	1.88098e-13	0.522993	0.454	0.271	3.76197e-10	5	DMKN
ARHGAP6.2	3.50508e-47	0.520881	0.622	0.522	7.01015e-44	5	ARHGAP6
PDGFRL.1	3.69836e-83	0.516608	0.591	0.382	7.39672e-80	5	PDGFRL
PLAT.4	2.93792e-113	0.51324	0.822	0.627	5.87583e-110	5	PLAT
SOD3	5.41015e-161	0.510626	0.604	0.325	1.08203e-157	5	SOD3
LGALS3BP.2	3.05023e-192	0.51045	0.954	0.926	6.10046e-189	5	LGALS3BP
TXNIP.2	1.25066e-100	0.507185	0.978	0.939	2.50132e-97	5	TXNIP
FN1.4	1.40903e-141	0.502396	0.973	0.897	2.81806e-138	5	FN1
IFI27.1	5.64648e-44	0.49389	0.938	0.919	1.1293e-40	5	IFI27
NNMT	1.02495e-30	0.490751	0.584	0.577	2.0499e-27	5	NNMT
HSD17B1.1	4.93376e-204	0.488395	0.871	0.704	9.86751e-201	5	HSD17B1
PPM1K.2	7.77686e-87	0.484982	0.724	0.569	1.55537e-83	5	PPM1K
PI16	2.40158e-06	0.484672	0.349	0.056	0.00480315	5	PI16
PPP1R12B.3	9.86941e-76	0.479556	0.75	0.646	1.97388e-72	5	PPP1R12B
COL6A1.4	2.55711e-148	0.478324	0.989	0.994	5.11422e-145	5	COL6A1
OSR2.1	5.4388e-23	0.475292	0.584	0.516	1.08776e-19	5	OSR2
MXRA8.1	1.2627e-57	0.469941	0.573	0.398	2.52539e-54	5	MXRA8
FILIP1L.4	1.51345e-64	0.468578	0.911	0.908	3.0269e-61	5	FILIP1L
COL21A1.2	4.50827e-303	0.466986	0.841	0.564	9.01653e-300	5	COL21A1
PLP2	6.86278e-16	0.466372	0.527	0.459	1.37256e-12	5	PLP2
SYNPO2.3	8.05412e-98	0.465779	0.931	0.777	1.61082e-94	5	SYNPO2
SFRP1.2	2.16054e-34	0.463729	0.777	0.75	4.32108e-31	5	SFRP1
SBSPON	1.89705e-61	0.459467	0.519	0.295	3.7941e-58	5	SBSPON
CEBPD.3	3.96122e-87	0.458519	0.947	0.913	7.92244e-84	5	CEBPD
CD59	3.58531e-85	0.456326	0.788	0.726	7.17061e-82	5	CD59
KLF2.3	6.74438e-50	0.44741	0.674	0.519	1.34888e-46	5	KLF2
KRT19.5	9.57123e-67	0.446832	0.809	0.73	1.91425e-63	5	KRT19
LTBP1.3	8.66454e-181	0.443443	0.819	0.517	1.73291e-177	5	LTBP1
BMP3.3	0.000561218	0.443171	0.502	0.478	1	5	BMP3
MIR503HG	9.48925e-18	0.438674	0.702	0.706	1.89785e-14	5	MIR503HG
GJA1.3	4.74537e-68	0.436825	0.829	0.725	9.49073e-65	5	GJA1
CTSK	3.67315e-61	0.431179	0.659	0.526	7.34631e-58	5	CTSK
LSAMP	1.34766e-08	0.428737	0.477	0.405	2.69532e-05	5	LSAMP
COL1A2.4	1.73939e-86	0.426652	0.997	0.992	3.47878e-83	5	COL1A2
KCTD12.2	1.80504e-50	0.421423	0.763	0.637	3.61008e-47	5	KCTD12
GPC3.1	6.36156e-52	0.413307	0.582	0.425	1.27231e-48	5	GPC3
LMOD1.1	1.05171e-110	0.413145	0.654	0.468	2.10342e-107	5	LMOD1
TCEAL2	4.69589e-114	0.411691	0.702	0.571	9.39177e-111	5	TCEAL2
KCNE4.3	1.09158e-22	0.408964	0.541	0.405	2.18317e-19	5	KCNE4
ADAMTS5.3	2.67035e-20	0.408527	0.68	0.66	5.34071e-17	5	ADAMTS5
MBP	4.32132e-15	0.406334	0.452	0.22	8.64264e-12	5	MBP
FGL2	1.5915e-17	0.400202	0.465	0.314	3.183e-14	5	FGL2
CCN5	0	0.394672	0.75	0.429	0	5	CCN5
TMSB10.4	1.07369e-183	0.394493	1	1	2.14738e-180	5	TMSB10
TNFSF10	2.89663e-33	0.391632	0.525	0.416	5.79327e-30	5	TNFSF10
UACA	2.17367e-62	0.391197	0.907	0.844	4.34735e-59	5	UACA
EFEMP1	8.22562e-62	0.385281	0.527	0.322	1.64512e-58	5	EFEMP1
ADH1B	3.09806e-09	0.380784	0.393	0.403	6.19613e-06	5	ADH1B
CLU.1	4.48326e-90	0.374831	0.698	0.477	8.96652e-87	5	CLU
CPE.1	1.60684e-30	0.373609	0.556	0.407	3.21368e-27	5	CPE
TPM2.3	1.90589e-127	0.373	0.984	0.978	3.81177e-124	5	TPM2
ITM2A	1.60206e-56	0.36695	0.554	0.377	3.20412e-53	5	ITM2A
MT1E	7.4276e-231	0.365601	0.829	0.483	1.48552e-227	5	MT1E
MYL9.3	8.99969e-96	0.365409	0.989	0.983	1.79994e-92	5	MYL9
ALDH1A1.2	1.87875e-49	0.365327	0.717	0.632	3.7575e-46	5	ALDH1A1
LMNA.3	4.93603e-59	0.361128	0.959	0.923	9.87205e-56	5	LMNA
IGFBP3	3.03818e-22	0.357876	0.498	0.364	6.07636e-19	5	IGFBP3
PPARG.3	7.36683e-06	0.356361	0.525	0.489	0.0147337	5	PPARG
VCAN.1	2.91372e-120	0.355834	0.868	0.683	5.82744e-117	5	VCAN
ARID5B.1	8.05948e-38	0.353483	0.729	0.708	1.6119e-34	5	ARID5B
RHOB.3	1.07804e-17	0.353282	0.714	0.676	2.15608e-14	5	RHOB
LRRC17.2	2.17981e-44	0.353214	0.813	0.82	4.35962e-41	5	LRRC17
ZFP36.2	1.71296e-69	0.350947	0.769	0.572	3.42593e-66	5	ZFP36
DKK3.2	1.71672e-169	0.345743	0.728	0.403	3.43344e-166	5	DKK3
STMN3	3.13883e-37	0.343301	0.568	0.435	6.27765e-34	5	STMN3
SPARC.2	1.53539e-57	0.343116	0.987	0.996	3.07079e-54	5	SPARC
NFKBIA.1	5.47667e-51	0.33711	0.754	0.683	1.09533e-47	5	NFKBIA
CAVIN3.2	9.99597e-61	0.335719	0.806	0.676	1.99919e-57	5	CAVIN3
SLC40A1.1	2.92885e-41	0.331099	0.685	0.6	5.8577e-38	5	SLC40A1
IL1R1	1.52829e-05	0.326946	0.517	0.506	0.0305659	5	IL1R1
NPR1	5.06498e-05	0.326898	0.368	0.304	0.1013	5	NPR1
FBLN1.1	5.79884e-06	0.316787	0.554	0.523	0.0115977	5	FBLN1
NEGR1	1.04431e-34	0.314281	0.425	0.229	2.08861e-31	5	NEGR1
PLPP3.1	4.44025e-22	0.314242	0.698	0.617	8.8805e-19	5	PLPP3
CCL26	1.22113e-10	0.31177	0.382	0.391	2.44225e-07	5	CCL26
HMOX1	1.22925e-26	0.308782	0.539	0.425	2.4585e-23	5	HMOX1
IFIT3	6.36295e-08	0.300477	0.584	0.565	0.000127259	5	IFIT3
OLFML3.3	2.8183e-42	0.299489	0.708	0.614	5.63659e-39	5	OLFML3
LTBP2	3.75315e-21	0.294889	0.488	0.314	7.5063e-18	5	LTBP2
CES1	8.65126e-10	0.292084	0.46	0.332	1.73025e-06	5	CES1
COL3A1.3	3.54249e-17	0.290769	0.949	0.994	7.08499e-14	5	COL3A1
FSTL3	5.97658e-130	0.289046	0.643	0.396	1.19532e-126	5	FSTL3
CDC42EP3	4.52835e-22	0.288885	0.514	0.382	9.0567e-19	5	CDC42EP3
SPON1.4	4.2364e-52	0.284916	0.653	0.477	8.47281e-49	5	SPON1
MT-ND4.1	7.82507e-82	0.284148	1	1	1.56501e-78	5	MT-ND4
SCG2	3.23249e-165	0.281659	0.245	0.28	6.46498e-162	5	SCG2
LHFPL6	1.17291e-16	0.281078	0.676	0.678	2.34582e-13	5	LHFPL6
SCUBE1.1	9.53747e-91	0.277939	0.642	0.421	1.90749e-87	5	SCUBE1
MT-CYB.1	2.49531e-82	0.273724	1	1	4.99062e-79	5	MT-CYB
PIM1.1	0.000125601	0.271152	0.54	0.488	0.251202	5	PIM1
IFIT1	3.76526e-10	0.267707	0.551	0.484	7.53052e-07	5	IFIT1
GAS1.1	8.45936e-08	0.267537	0.474	0.344	0.000169187	5	GAS1
SEMA3C	2.54413e-06	0.266794	0.343	0.275	0.00508826	5	SEMA3C
PLPP1	7.13896e-271	0.26433	0.725	0.373	1.42779e-267	5	PLPP1
TPM1.4	1.02334e-70	0.263522	0.985	0.967	2.04668e-67	5	TPM1
UCHL1.1	1.98587e-40	0.263052	0.82	0.695	3.97173e-37	5	UCHL1
IGFBP7.4	4.08408e-57	0.260972	0.978	0.964	8.16816e-54	5	IGFBP7
ARL4D	4.29592e-12	0.258595	0.525	0.441	8.59184e-09	5	ARL4D
TES.1	2.63594e-236	0.258482	0.802	0.501	5.27188e-233	5	TES
SOX4.4	1.16773e-24	0.257881	0.921	0.887	2.33545e-21	5	SOX4
NGF	1.71477e-69	0.256553	0.272	0.257	3.42954e-66	5	NGF
RASSF2.2	2.28158e-105	0.252863	0.662	0.407	4.56315e-102	5	RASSF2
CDCA2.2	2.76501e-13	-0.250724	0.727	0.537	5.53002e-10	5	CDCA2
ACTN1.3	9.80415e-22	-0.251112	0.814	0.749	1.96083e-18	5	ACTN1
MEG8.4	7.97583e-19	-0.253994	0.827	0.758	1.59517e-15	5	MEG8
DNAJC9.2	1.98408e-73	-0.254954	0.519	0.621	3.96816e-70	5	DNAJC9
KIF4A.2	7.81975e-05	-0.256307	0.72	0.595	0.156395	5	KIF4A
CEP55.2	4.87851e-28	-0.259137	0.619	0.591	9.75703e-25	5	CEP55
MIR202HG.5	5.22636e-75	-0.259914	0.719	0.491	1.04527e-71	5	MIR202HG
SRPX	2.98322e-13	-0.262519	0.653	0.553	5.96644e-10	5	SRPX
USP1.4	1.43679e-60	-0.263012	0.55	0.652	2.87357e-57	5	USP1
CKS1B.5	4.12142e-97	-0.265115	0.406	0.581	8.24283e-94	5	CKS1B
NCAPD3.1	3.88942e-99	-0.265155	0.57	0.636	7.77884e-96	5	NCAPD3
SPC25.2	6.17854e-06	-0.265767	0.587	0.516	0.0123571	5	SPC25
CYTOR.2	1.28688e-14	-0.265909	0.607	0.574	2.57376e-11	5	CYTOR
LHCGR.4	5.05414e-45	-0.266836	0.364	0.412	1.01083e-41	5	LHCGR
GPM6B.1	3.13883e-28	-0.267503	0.638	0.594	6.27767e-25	5	GPM6B
KLHDC8B	2.77819e-170	-0.26754	0.335	0.592	5.55638e-167	5	KLHDC8B
CCNA2.3	3.87449e-81	-0.267546	0.541	0.571	7.74898e-78	5	CCNA2
MCM6.1	5.26377e-198	-0.269257	0.206	0.482	1.05275e-194	5	MCM6
GADD45A.2	7.14611e-56	-0.27543	0.493	0.624	1.42922e-52	5	GADD45A
SMTN.2	7.22387e-38	-0.278377	0.47	0.543	1.44477e-34	5	SMTN
F2R.2	9.7916e-156	-0.279858	0.287	0.501	1.95832e-152	5	F2R
BRCA2.4	8.47442e-20	-0.281355	0.611	0.578	1.69488e-16	5	BRCA2
CENPK.4	1.18508e-10	-0.287272	0.591	0.52	2.37015e-07	5	CENPK
IMPA2.1	1.43296e-55	-0.288326	0.562	0.627	2.86593e-52	5	IMPA2
ECT2.4	2.20287e-63	-0.290618	0.489	0.549	4.40573e-60	5	ECT2
NDC80.4	4.17057e-09	-0.292172	0.652	0.487	8.34115e-06	5	NDC80
A2M.1	5.49828e-14	-0.293166	0.438	0.445	1.09966e-10	5	A2M
PRDX3	2.88372e-92	-0.293587	0.531	0.733	5.76743e-89	5	PRDX3
C4BPB.3	6.96915e-16	-0.294502	0.57	0.569	1.39383e-12	5	C4BPB
PLXND1	9.61676e-74	-0.294549	0.494	0.559	1.92335e-70	5	PLXND1
LINC01914	9.5781e-67	-0.295334	0.58	0.631	1.91562e-63	5	LINC01914
KIF20B.5	1.50181e-36	-0.295712	0.591	0.623	3.00362e-33	5	KIF20B
SLBP.3	1.00563e-128	-0.297911	0.391	0.626	2.01125e-125	5	SLBP
VCL.3	8.43651e-41	-0.299264	0.838	0.833	1.6873e-37	5	VCL
ID1.3	1.51801e-41	-0.303249	0.453	0.521	3.03603e-38	5	ID1
NCAPG.5	1.01516e-76	-0.305916	0.497	0.552	2.03032e-73	5	NCAPG
BRCA1.3	7.4233e-19	-0.307051	0.554	0.534	1.48466e-15	5	BRCA1
NR5A1.3	8.3805e-33	-0.307524	0.515	0.551	1.6761e-29	5	NR5A1
CENPU.5	6.33395e-52	-0.308599	0.745	0.514	1.26679e-48	5	CENPU
CILP.1	6.50768e-65	-0.312745	0.371	0.459	1.30154e-61	5	CILP
VEGFA	6.11819e-08	-0.317139	0.684	0.567	0.000122364	5	VEGFA
AURKA.2	4.25661e-89	-0.317321	0.536	0.589	8.51322e-86	5	AURKA
UBE2T.5	3.05952e-25	-0.317995	0.741	0.567	6.11905e-22	5	UBE2T
VCAM1.4	2.7605e-56	-0.318502	0.51	0.627	5.521e-53	5	VCAM1
HMGCR	4.0518e-34	-0.318605	0.667	0.64	8.1036e-31	5	HMGCR
NDFIP1.5	1.10367e-16	-0.319479	0.705	0.752	2.20734e-13	5	NDFIP1
ANPEP.3	9.22256e-07	-0.319721	0.642	0.436	0.00184451	5	ANPEP
SLC26A2	1.98645e-12	-0.321312	0.712	0.58	3.9729e-09	5	SLC26A2
TXNRD1.1	1.78059e-56	-0.322618	0.899	0.908	3.56118e-53	5	TXNRD1
DEPDC1.5	2.96014e-14	-0.323356	0.655	0.576	5.92028e-11	5	DEPDC1
FDPS.1	2.15808e-74	-0.324587	0.655	0.768	4.31615e-71	5	FDPS
FOS.3	7.31583e-25	-0.325671	0.92	0.907	1.46317e-21	5	FOS
NETO2	1.94355e-17	-0.325844	0.748	0.571	3.88711e-14	5	NETO2
COLEC12	3.41479e-26	-0.325885	0.661	0.596	6.82959e-23	5	COLEC12
CYB5A.5	1.05366e-10	-0.326223	0.711	0.742	2.10732e-07	5	CYB5A
KIF23.5	4.46386e-17	-0.326278	0.594	0.574	8.92773e-14	5	KIF23
ATAD2.5	4.3753e-28	-0.328769	0.548	0.592	8.7506e-25	5	ATAD2
LMNB2.2	1.15818e-12	-0.330419	0.699	0.597	2.31636e-09	5	LMNB2
ACTG2.3	2.90983e-29	-0.332854	0.835	0.655	5.81966e-26	5	ACTG2
PCNA.4	1.6177e-25	-0.333311	0.539	0.555	3.23541e-22	5	PCNA
KRT17.2	1.44066e-44	-0.333564	0.713	0.467	2.88133e-41	5	KRT17
PTCH2.1	1.31607e-36	-0.334016	0.622	0.637	2.63214e-33	5	PTCH2
COTL1.3	2.56832e-42	-0.338888	0.638	0.656	5.13663e-39	5	COTL1
GADD45B.2	1.66185e-53	-0.339663	0.57	0.743	3.32371e-50	5	GADD45B
TIAM1.1	8.42184e-14	-0.339698	0.701	0.586	1.68437e-10	5	TIAM1
TACC3.4	0.000326536	-0.340115	0.728	0.559	0.653073	5	TACC3
P3H2	4.02265e-93	-0.344695	0.553	0.681	8.04529e-90	5	P3H2
EZR.1	6.26949e-68	-0.348254	0.854	0.867	1.2539e-64	5	EZR
LAMP5.2	1.00436e-125	-0.348687	0.286	0.495	2.00873e-122	5	LAMP5
MCM7.4	1.61343e-54	-0.351018	0.446	0.54	3.22686e-51	5	MCM7
CYTL1.2	4.57256e-50	-0.351718	0.452	0.509	9.14512e-47	5	CYTL1
RND3.1	9.23587e-249	-0.35481	0.254	0.548	1.84717e-245	5	RND3
ELK1.1	3.02316e-92	-0.355042	0.599	0.742	6.04631e-89	5	ELK1
CTNNAL1.4	7.98481e-54	-0.355837	0.687	0.799	1.59696e-50	5	CTNNAL1
CALB2.4	1.71558e-14	-0.360141	0.731	0.602	3.43117e-11	5	CALB2
CENPM.4	1.34903e-17	-0.362352	0.717	0.612	2.69806e-14	5	CENPM
IER2.4	4.3122e-31	-0.37039	0.684	0.755	8.6244e-28	5	IER2
F3.3	9.98257e-39	-0.371096	0.523	0.564	1.99651e-35	5	F3
PEG3.1	5.22488e-73	-0.375846	0.902	0.969	1.04498e-69	5	PEG3
CYP1B1.2	2.29418e-08	-0.376175	0.629	0.44	4.58836e-05	5	CYP1B1
FTL	1.54732e-124	-0.377856	0.999	0.999	3.09464e-121	5	FTL
H2AFX.4	1.97044e-09	-0.384842	0.685	0.62	3.94089e-06	5	H2AFX
PGRMC1.1	2.7306e-44	-0.385439	0.78	0.851	5.46121e-41	5	PGRMC1
ALAS1.2	5.45812e-17	-0.385554	0.625	0.595	1.09162e-13	5	ALAS1
CALM1.2	1.96575e-81	-0.386022	0.947	0.969	3.93149e-78	5	CALM1
PLAGL1.3	2.62017e-133	-0.389959	0.322	0.585	5.24034e-130	5	PLAGL1
TM4SF1.3	6.17876e-159	-0.393024	0.38	0.628	1.23575e-155	5	TM4SF1
DHFR.4	9.56648e-44	-0.394002	0.618	0.599	1.9133e-40	5	DHFR
PPIF.2	7.5161e-183	-0.397886	0.316	0.595	1.50322e-179	5	PPIF
MCM3.4	5.68199e-09	-0.400203	0.665	0.593	1.1364e-05	5	MCM3
SOCS1.1	3.9108e-146	-0.401387	0.326	0.579	7.82159e-143	5	SOCS1
ANGPTL4.2	1.47544e-72	-0.402448	0.849	0.853	2.95088e-69	5	ANGPTL4
DNMT1.4	5.82643e-24	-0.407147	0.82	0.76	1.16529e-20	5	DNMT1
IER3.3	1.44432e-131	-0.407342	0.328	0.596	2.88864e-128	5	IER3
PDGFRB.4	3.13868e-41	-0.414238	0.524	0.628	6.27737e-38	5	PDGFRB
CCNB2.5	1.91018e-08	-0.41634	0.638	0.55	3.82036e-05	5	CCNB2
CENPW.4	4.23941e-24	-0.416693	0.664	0.618	8.47882e-21	5	CENPW
HIST1H1E.3	1.04682e-118	-0.419145	0.798	0.772	2.09365e-115	5	HIST1H1E
TMEM97.2	6.36933e-132	-0.420935	0.517	0.667	1.27387e-128	5	TMEM97
SLC2A3.3	1.75619e-173	-0.42207	0.367	0.609	3.51239e-170	5	SLC2A3
PTN.1	1.08924e-33	-0.42239	0.756	0.663	2.17849e-30	5	PTN
PBK.4	3.66216e-10	-0.428049	0.703	0.613	7.32432e-07	5	PBK
IL32.2	2.63126e-71	-0.429921	0.402	0.536	5.26252e-68	5	IL32
COL4A2.4	5.23532e-43	-0.430013	0.921	0.931	1.04706e-39	5	COL4A2
CENPX.5	3.25299e-65	-0.436053	0.568	0.667	6.50598e-62	5	CENPX
SNHG3.2	2.28626e-56	-0.436514	0.792	0.72	4.57253e-53	5	SNHG3
DUT.5	3.1281e-66	-0.437663	0.707	0.822	6.2562e-63	5	DUT
ADAM12.3	7.77486e-252	-0.443506	0.271	0.614	1.55497e-248	5	ADAM12
RRM2.5	5.59457e-25	-0.444115	0.64	0.582	1.11891e-21	5	RRM2
KIF11.5	8.4362e-23	-0.444813	0.642	0.571	1.68724e-19	5	KIF11
HMMR.5	1.25208e-30	-0.448262	0.752	0.631	2.50416e-27	5	HMMR
ITGA6.2	2.12965e-30	-0.449298	0.752	0.677	4.25931e-27	5	ITGA6
GSTA4.3	8.40455e-181	-0.450402	0.35	0.618	1.68091e-177	5	GSTA4
APOD.3	1.91387e-120	-0.451587	0.402	0.626	3.82775e-117	5	APOD
MAD2L1.5	1.87683e-07	-0.459995	0.695	0.584	0.000375367	5	MAD2L1
COL11A1.1	1.35977e-54	-0.465275	0.7	0.633	2.71955e-51	5	COL11A1
HELLS.4	2.24711e-26	-0.4696	0.665	0.619	4.49423e-23	5	HELLS
GTSE1.4	1.09522e-14	-0.470911	0.677	0.568	2.19044e-11	5	GTSE1
JUNB.3	1.54688e-50	-0.478436	0.815	0.833	3.09376e-47	5	JUNB
CKAP5.3	7.47115e-131	-0.4788	0.649	0.746	1.49423e-127	5	CKAP5
LMNB1.5	9.67909e-19	-0.488113	0.688	0.6	1.93582e-15	5	LMNB1
DEK.5	8.18446e-57	-0.488393	0.91	0.908	1.63689e-53	5	DEK
HMGB3.4	3.75136e-37	-0.488813	0.742	0.662	7.50272e-34	5	HMGB3
RANGAP1.3	2.67865e-119	-0.495607	0.643	0.69	5.35729e-116	5	RANGAP1
SMC1A.4	1.61207e-77	-0.497231	0.85	0.847	3.22413e-74	5	SMC1A
RNASE1.4	5.70817e-63	-0.502261	0.648	0.76	1.14163e-59	5	RNASE1
HEYL.2	9.33087e-17	-0.504572	0.69	0.556	1.86617e-13	5	HEYL
DLGAP5.5	1.87521e-46	-0.504802	0.725	0.661	3.75042e-43	5	DLGAP5
SMC2.5	1.74414e-73	-0.507574	0.669	0.675	3.48829e-70	5	SMC2
FABP5.2	6.43511e-118	-0.50838	0.771	0.763	1.28702e-114	5	FABP5
TSHZ2.3	6.92283e-94	-0.51398	0.826	0.877	1.38457e-90	5	TSHZ2
TPM3.2	1.17581e-160	-0.516275	0.857	0.898	2.35161e-157	5	TPM3
PRKAR2B.3	1.61805e-114	-0.520266	0.829	0.844	3.2361e-111	5	PRKAR2B
HIST1H1C.3	1.38223e-94	-0.523093	0.824	0.832	2.76446e-91	5	HIST1H1C
SCARA5.3	8.90909e-66	-0.528319	0.527	0.56	1.78182e-62	5	SCARA5
DTYMK.4	1.33478e-130	-0.529117	0.613	0.712	2.66956e-127	5	DTYMK
PEG10.3	2.45082e-124	-0.534627	0.875	0.925	4.90164e-121	5	PEG10
NEAT1.4	3.26307e-57	-0.541099	0.917	0.969	6.52615e-54	5	NEAT1
NR4A1.2	2.39502e-118	-0.547619	0.461	0.635	4.79005e-115	5	NR4A1
HES1.3	6.27611e-139	-0.555162	0.377	0.588	1.25522e-135	5	HES1
ZFP36L2.5	2.14728e-110	-0.555367	0.761	0.893	4.29456e-107	5	ZFP36L2
ANP32E.4	4.71892e-104	-0.560887	0.797	0.763	9.43785e-101	5	ANP32E
TUBA1C.4	8.41796e-54	-0.563168	0.701	0.694	1.68359e-50	5	TUBA1C
PTRH1.4	9.37102e-79	-0.58129	0.602	0.663	1.8742e-75	5	PTRH1
CKAP2.4	2.80386e-147	-0.58905	0.775	0.784	5.60772e-144	5	CKAP2
SGK1.3	5.29199e-141	-0.59053	0.609	0.85	1.0584e-137	5	SGK1
GBP4.2	6.12347e-289	-0.590966	0.328	0.695	1.22469e-285	5	GBP4
NME1.2	2.61285e-232	-0.598878	0.843	0.886	5.22571e-229	5	NME1
TK1.5	1.13371e-45	-0.613586	0.669	0.616	2.26741e-42	5	TK1
CENPE.5	1.43883e-10	-0.61675	0.722	0.642	2.87765e-07	5	CENPE
HSPE1.3	4.41619e-183	-0.618227	0.68	0.869	8.83239e-180	5	HSPE1
DUSP1.4	9.81537e-81	-0.62098	0.608	0.711	1.96307e-77	5	DUSP1
KPNA2.5	3.72514e-35	-0.625171	0.709	0.632	7.45028e-32	5	KPNA2
TUBB4B.4	2.33136e-44	-0.630604	0.828	0.792	4.66271e-41	5	TUBB4B
BTG2.5	2.94765e-139	-0.635434	0.549	0.774	5.8953e-136	5	BTG2
TSPAN33	2.66983e-149	-0.635849	0.736	0.701	5.33967e-146	5	TSPAN33
ETS1.2	3.05818e-279	-0.639969	0.566	0.737	6.11637e-276	5	ETS1
COL4A1.3	2.35325e-73	-0.651677	0.932	0.961	4.70651e-70	5	COL4A1
NQO1.1	3.29148e-236	-0.661213	0.767	0.847	6.58296e-233	5	NQO1
KCNMA1	2.37094e-189	-0.662133	0.719	0.753	4.74188e-186	5	KCNMA1
BTNL9.4	8.25379e-169	-0.666666	0.566	0.637	1.65076e-165	5	BTNL9
ARL6IP1.5	2.39419e-24	-0.66871	0.841	0.793	4.78838e-21	5	ARL6IP1
TMPO.4	2.7359e-149	-0.674897	0.778	0.827	5.47179e-146	5	TMPO
LDLR.3	1.44247e-53	-0.680073	0.743	0.695	2.88494e-50	5	LDLR
POR.3	9.98914e-170	-0.681809	0.799	0.872	1.99783e-166	5	POR
RANBP1.4	2.7522e-177	-0.687517	0.802	0.869	5.50439e-174	5	RANBP1
CKS2.4	1.53583e-129	-0.689425	0.386	0.566	3.07165e-126	5	CKS2
PRC1.5	2.77362e-19	-0.697909	0.745	0.672	5.54723e-16	5	PRC1
MGARP.4	3.04855e-247	-0.706173	0.405	0.714	6.09711e-244	5	MGARP
FDX1.2	8.05451e-88	-0.715118	0.504	0.635	1.6109e-84	5	FDX1
BGN.3	1.44727e-140	-0.727839	0.882	0.902	2.89454e-137	5	BGN
HHIP.3	7.30756e-111	-0.743406	0.656	0.652	1.46151e-107	5	HHIP
CCNB1.5	1.2389e-06	-0.749472	0.719	0.608	0.0024778	5	CCNB1
TPX2.5	7.03367e-13	-0.774678	0.753	0.706	1.40673e-09	5	TPX2
ENC1.3	2.62816e-192	-0.77483	0.832	0.918	5.25632e-189	5	ENC1
ASPM.5	5.7442e-11	-0.775507	0.781	0.737	1.14884e-07	5	ASPM
STMN1.5	3.7234e-127	-0.783876	0.826	0.909	7.4468e-124	5	STMN1
SMC4.4	8.6678e-64	-0.785436	0.77	0.725	1.73356e-60	5	SMC4
HSPD1.3	4.0493e-250	-0.788172	0.925	0.964	8.09859e-247	5	HSPD1
MEG3.5	2.00018e-123	-0.79332	0.877	0.956	4.00036e-120	5	MEG3
PCLAF.5	6.74454e-65	-0.800427	0.764	0.673	1.34891e-61	5	PCLAF
BIRC5.4	4.71041e-26	-0.807608	0.722	0.635	9.42083e-23	5	BIRC5
MEST.4	1.0119e-173	-0.818566	0.442	0.65	2.0238e-170	5	MEST
CLDN1.2	1.19616e-145	-0.822173	0.764	0.733	2.39233e-142	5	CLDN1
UBE2S.5	8.05907e-83	-0.832625	0.72	0.741	1.61181e-79	5	UBE2S
JPT1.5	2.15256e-198	-0.835678	0.769	0.832	4.30511e-195	5	JPT1
TUBA1B.4	1.69027e-42	-0.838417	0.952	0.94	3.38055e-39	5	TUBA1B
C11orf96.4	1.28773e-155	-0.853132	0.586	0.837	2.57547e-152	5	C11orf96
TYMS.5	5.06248e-30	-0.866917	0.745	0.632	1.0125e-26	5	TYMS
DDIT4.5	5.50608e-200	-0.884014	0.816	0.87	1.10122e-196	5	DDIT4
RBP1.5	2.4387e-136	-0.886668	0.966	0.995	4.87739e-133	5	RBP1
HMGB1.4	1.32506e-165	-0.892559	0.989	0.994	2.65012e-162	5	HMGB1
PTTG1.5	2.08584e-25	-0.896924	0.754	0.659	4.17168e-22	5	PTTG1
H19.4	1.60053e-37	-0.917456	0.811	0.777	3.20106e-34	5	H19
CYP11A1.4	2.39406e-182	-0.950054	0.555	0.718	4.78813e-179	5	CYP11A1
STC1.4	3.50389e-146	-0.951011	0.698	0.688	7.00778e-143	5	STC1
HIST1H1A.5	0.000259167	-0.951086	0.78	0.67	0.518333	5	HIST1H1A
FDXR.4	2.68261e-219	-0.951469	0.67	0.783	5.36522e-216	5	FDXR
APOC1.4	2.3099e-208	-0.984709	0.501	0.728	4.6198e-205	5	APOC1
NUSAP1.5	5.1239e-37	-0.995475	0.762	0.703	1.02478e-33	5	NUSAP1
TCAF1.4	0	-1.01703	0.792	0.945	0	5	TCAF1
COL15A1.5	0	-1.01911	0.811	0.902	0	5	COL15A1
RASD1.3	3.93893e-213	-1.03527	0.658	0.725	7.87786e-210	5	RASD1
HMGN2.4	1.08326e-257	-1.04968	0.891	0.962	2.16652e-254	5	HMGN2
HMGB2.5	3.17721e-95	-1.05455	0.582	0.746	6.35442e-92	5	HMGB2
HIST1H4C.3	9.23917e-25	-1.06074	0.826	0.865	1.84783e-21	5	HIST1H4C
[truncated: 2,467 more rows]
