# Supplementary material for: Human theca arises from ovarian stroma and is comprised of three discrete subtypes
Source: Commun Biol. 2023 Jan 4;6:7. doi: 10.1038/s42003-022-04384-8 (PMC9812973; doi:10.1038/s42003-022-04384-8)
Supplement: Supplementary file 5 — Supplementary Data 2 [file 42003_2022_4384_MOESM5_ESM.xlsx]

## Sheet: Fig 4d. EdU
CYP17	ANPEP	THMD
10.3448	27.027	0
9.09091	30.7692	5
12.2807	12.7273	4
10	21.8182	38.5714
9.375	27.0588	42.6471
5.88235	16.0494	18.75
3.77358	28.3582	26.7606
8.95522	18.0556	13.7255
9.09091	19.3182	12.5
8.33333	29.4118	4.41176
8.57143	25.974	8.69565
5.66038	18	13.4615
14.5161	14.4444	23.7288
7.40741	23.8806	29.0909
12	19.7183	15.7895
8.51064	22.9885	24.0506
13.2075	27.451	46.3415
8.77193	19.0476	35
16.6667	29.6875	39.726
10.7143	25.5319	34.4828
11.3208	28.3019	29.8246
16.6667	17.7419	26.087
8.33333	30.3571	33.3333
11.4286	18.6441	17.4603
10.8696	15.873	37.2549
25.5319	23.9437	43.4783
5.66038	15.625	28.5714
9.72222	9.25926	39.4737
19.7183	10.9375	34.375
26.5306	19.7183	31.9149

## Sheet: Fig 4e. Ki67
CYP17	ANPEP	THMD
3.44828	2.7027	5.66038
3.0303	5.12821	8.33333
0	0	2
0	5.45455	17.1429
3.125	1.17647	13.2353
3.92157	1.23457	3.125
0	2.98507	4.22535
1.49254	2.77778	11.7647
1.81818	5.68182	8.33333
1.66667	1.17647	8.82353
1.42857	5.19481	10.8696
0	4	3.84615
3.22581	0	6.77966
1.85185	7.46269	14.5455
4	4.22535	5.26316
4.25532	4.5977	8.86076
3.77358	9.80392	12.1951
1.75439	3.57143	17.5
1.85185	4.6875	15.0685
1.78571	2.12766	18.9655
3.77358	5.66038	19.2982
3.7037	1.6129	13.0435
0	3.57143	11.6667
2.85714	3.38983	6.34921
2.17391	3.1746	9.80392
0	4.22535	23.913
1.88679	6.25	14.2857
0	5.55556	13.1579
1.40845	3.125	15.625
2.04082	5.6338	14.8936

## Sheet: Fig 4h. EduCldU Early Follicles
	Graulosa Cells																																													Surrounding Stroma
EdU	0	0	0.0237871	0.0326654	0	0.00529223	0.0190664	0	0	0	0	0.0240029	0	0	0.0462211	0.0750265	0.012139	0.0164186	0.0182654	0.0336416	0.0573354	0.030053	0.0371494	0	0.0392598	0	0	0.00653345	0.0338461	0	0.0200695	0	0	0.0637681	0	0.00220137	0.0110508	0.0670629	0.0227639	0.0193192	0.0382936	0	0.0713628	0.0245622	0.0540824	0.138043	0.0480746	0.0533448	0.0213115
CldU	0.00569826	0	0.00340964	0.0106687	0.00278806	0.00126508	0.00202219	0.0442402	0	0.0430847	0.0419414	0.0308461	0	0	0.0450108	0.0263239	0	0.0149074	0.00650432	0	0	0.00096897	0.00514768	0.00213229	0.0199495	0	0	0.00117964	0.00063852	0	0	0	0	0.0498274	0	0.00410557	0.00671012	0.0100089	0.0123318	0	0.0774344	0.0380136	0.0403952	0.0377746	0.0974819	0.019872	0.0115611	0	0.00645646
EdU CldU	0	0	0	0	0	0	0	0	0	0	0	0	0	0	0	0.0717302	0	0	0	0	0	0	0	0	0	0	0	0	0	0	0	0	0	0.302462	0	0	0	0	0.0250747	0	0	0	0.0375699	0	0	0	0	0	0
[truncated: 41 more columns]
